# Supplementary material for: Hexa­aqua­bis­[3,5-bis­(hy­droxy­imino)-1-methyl-2,4,6-trioxo­cyclo­hexa­nido-κ2 N 3,O 4]barium tetrahydrate
Source: Acta Crystallogr Sect E Struct Rep Online. 2013 Oct 16;69(Pt 11):m602–3. doi: 10.1107/S1600536813027761 (PMC3884258; doi:10.1107/S1600536813027761)
Supplement: Supplementary file 1 [file e-69-0m602-sup1.cif]

##############################################################################
#                                                                            #
# This CIF contains the data in a paper accepted for publication in          #
# Acta Crystallographica Section E. It conforms to the requirements of       #
# Notes for Authors for Acta Crystallographica Section E, and has been       #
# peer reviewed under the auspices of the IUCr Commission on Journals.       #
#                                                                            #
# Full details of the Crystallographic Information File format               #
# are given in the paper "The Crystallographic Information File (CIF):       #
# a New Standard Archive File for Crystallography" by S. R. Hall, F. H.      #
# Allen and I. D. Brown [Acta Cryst. (1991), A47, 655-685].                  #
#                                                                            #
# The current version of the core CIF dictionary is obtainable from          #
# ftp://ftp.iucr.org/pub/cif_core.dic.                                       #
#                                                                            #
# Software is freely available for graphical display of the structure(s)     #
# in this CIF. For information consult the CIF software page                 #
# http://www.iucr.org/resources/cif/software.                                #
#                                                                            #
# This file may be used for bona fide research purposes within the           #
# scientific community so long as proper attribution is given to the journal # 
# article from which it was obtained.                                        #
#                                                                            #
##############################################################################
data_I
_audit_creation_method     SHELXL-97
_database_code_depnum_ccdc_archive     'CCDC 965674'
_chemical_name_systematic
;\
Hexaaquabis[3,5-bis(hydroxyimino)-1-methyl-2,4,6-trioxocyclohexanido-\
\k^2^<i>N</i>^3^,<i>O</i>^4^]barium tetrahydrate
;
_chemical_name_common     ?
_chemical_formula_moiety     'C14 H22 Ba N4 O16, 4(H2 O)'
_chemical_formula_sum     'C14 H30 Ba N4 O20'
_chemical_formula_iupac     '[Ba (C7 H5 N2 O5)2 (H2 O)6], 4H2 O'
_chemical_formula_weight     711.76
_chemical_melting_point     ?
_symmetry_cell_setting     monoclinic
_symmetry_space_group_name_H-M     'C 2/c'
_symmetry_space_group_name_Hall     '-C 2yc'
loop_
    _symmetry_equiv_pos_as_xyz
    'x, y, z'
    '-x, y, -z+1/2'
    'x+1/2, y+1/2, z'
    '-x+1/2, y+1/2, -z+1/2'
    '-x, -y, -z'
    'x, -y, z-1/2'
    '-x+1/2, -y+1/2, -z'
    'x+1/2, -y+1/2, z-1/2'
_cell_length_a     17.235(3)
_cell_length_b     6.7360(10)
_cell_length_c     23.074(5)
_cell_angle_alpha     90.00
_cell_angle_beta     108.61(3)
_cell_angle_gamma     90.00
_cell_volume     2538.7(9)
_cell_formula_units_Z     4
_cell_measurement_reflns_used     25
_cell_measurement_theta_min     9.2
_cell_measurement_theta_max     11.7
_cell_measurement_temperature     293(2)
_exptl_crystal_description     'plate'
_exptl_crystal_colour     'red'
_exptl_crystal_size_max     0.33
_exptl_crystal_size_mid     0.12
_exptl_crystal_size_min     0.07
_exptl_crystal_density_diffrn     1.862
_exptl_crystal_density_meas     ?
_exptl_crystal_density_method     'not measured'
_exptl_crystal_F_000     1432
_exptl_absorpt_coefficient_mu     1.664
_exptl_absorpt_correction_type     refdelf
_exptl_absorpt_process_details
;
(Walker & Stuart, 1983)
;
_exptl_absorpt_correction_T_min     0.3700
_exptl_absorpt_correction_T_max     0.7800
_exptl_special_details     ?
_diffrn_ambient_temperature     293(2)
_diffrn_radiation_type     MoK\a
_diffrn_radiation_wavelength     0.71073
_diffrn_radiation_source     'fine-focus sealed tube'
_diffrn_radiation_monochromator     \b-filter
_diffrn_measurement_device_type     'Enraf--Nonius CAD-4'
_diffrn_measurement_method     \w/2\q
_diffrn_detector_area_resol_mean     ?
_diffrn_reflns_number     2429
_diffrn_reflns_av_R_equivalents     0.0187
_diffrn_reflns_av_sigmaI/netI     0.0516
_diffrn_reflns_theta_min     1.86
_diffrn_reflns_theta_max     25.47
_diffrn_reflns_theta_full     25.47
_diffrn_measured_fraction_theta_max     0.998
_diffrn_measured_fraction_theta_full     0.998
_diffrn_reflns_limit_h_min     0
_diffrn_reflns_limit_h_max     20
_diffrn_reflns_limit_k_min     -8
_diffrn_reflns_limit_k_max     0
_diffrn_reflns_limit_l_min     -27
_diffrn_reflns_limit_l_max     26
_diffrn_standards_number     3
_diffrn_standards_interval_count     ?
_diffrn_standards_interval_time     60
_diffrn_standards_decay_%     0
_refine_special_details
;
Refinement of <i>F</i>^2^ against ALL reflections. The weighted <i>R</i>-factor
<i>wR</i> and goodness of fit <i>S</i> are based on <i>F</i>^2^, conventional
<i>R</i>-factors <i>R</i> are based on <i>F</i>, with <i>F</i> set to zero for
negative <i>F</i>^2^. The threshold expression of <i>F</i>^2^ >
\s(<i>F</i>^2^) is used only for calculating <i>R</i>-factors(gt) <i>etc</i>.
and is not relevant to the choice of reflections for refinement.
<i>R</i>-factors based on <i>F</i>^2^ are statistically about twice as large
as those based on <i>F</i>, and <i>R</i>- factors based on ALL data will be
even larger.
;
_reflns_number_total     2346
_reflns_number_gt     1755
_reflns_threshold_expression     I>2sigma(I)
_refine_ls_structure_factor_coef     Fsqd
_refine_ls_matrix_type     full
_refine_ls_R_factor_all     0.0656
_refine_ls_R_factor_gt     0.0178
_refine_ls_wR_factor_gt     0.0458
_refine_ls_wR_factor_ref     0.0481
_refine_ls_goodness_of_fit_ref     0.976
_refine_ls_restrained_S_all     0.973
_refine_ls_number_reflns     2346
_refine_ls_number_parameters     216
_refine_ls_number_restraints     17
_refine_ls_hydrogen_treatment     mixed
_refine_ls_weighting_scheme     calc
_refine_ls_weighting_details
                 'calc w=1/[\s^2^(Fo^2^)+(0.0317P)^2^] where P=(Fo^2^+2Fc^2^)/3'
_atom_sites_solution_hydrogens     difmap
_atom_sites_solution_primary     direct
_atom_sites_solution_secondary     difmap
_refine_ls_shift/su_max     0.001
_refine_ls_shift/su_mean     0.000
_refine_diff_density_max     0.470
_refine_diff_density_min     -0.896
_refine_ls_extinction_method     none
_refine_ls_extinction_coef     ?
loop_
    _atom_type_symbol
    _atom_type_description
    _atom_type_scat_dispersion_real
    _atom_type_scat_dispersion_imag
    _atom_type_scat_source
    'C' 'C' 0.0033 0.0016
                         'International Tables Vol C Tables 4.2.6.8 and 6.1.1.4'
    'H' 'H' 0.0000 0.0000
                         'International Tables Vol C Tables 4.2.6.8 and 6.1.1.4'
    'N' 'N' 0.0061 0.0033
                         'International Tables Vol C Tables 4.2.6.8 and 6.1.1.4'
    'O' 'O' 0.0106 0.0060
                         'International Tables Vol C Tables 4.2.6.8 and 6.1.1.4'
    'Ba' 'Ba' -0.3244 2.2819
                         'International Tables Vol C Tables 4.2.6.8 and 6.1.1.4'
_computing_data_collection     'CAD4/PC (Enraf--Nonius, 1993)'
_computing_cell_refinement     'CAD4/PC (Enraf--Nonius, 1993)'
_computing_data_reduction     'CAD4/PC (Enraf--Nonius, 1993)'
_computing_structure_solution     'SHELXS97 (Sheldrick, 2008)'
_computing_structure_refinement     'SHELXL97 (Sheldrick, 2008)'
_computing_molecular_graphics     'SHELXTL (Sheldrick, 2008)'
_computing_publication_material
              '<i>CIFTAB97</i> (Sheldrick, 2008) and SHELXL97 (Sheldrick, 2008)'
loop_
    _atom_site_type_symbol
    _atom_site_label
    _atom_site_fract_x
    _atom_site_fract_y
    _atom_site_fract_z
    _atom_site_U_iso_or_equiv
    _atom_site_adp_type
    _atom_site_calc_flag
    _atom_site_refinement_flags
    _atom_site_occupancy
    _atom_site_symmetry_multiplicity
    _atom_site_disorder_assembly
    _atom_site_disorder_group
    Ba Ba1 0.5000 0.24104(3) 0.7500 0.02124(7) Uani d S 1 2 . .
    O O1 0.56648(10) 0.2550(3) 0.65071(7) 0.0332(4) Uani d . 1 1 . .
    O O3 0.54847(10) 0.3322(3) 0.44397(7) 0.0317(4) Uani d . 1 1 . .
    O O5 0.32241(10) 0.0962(3) 0.49495(7) 0.0349(4) Uani d . 1 1 . .
    O O11 0.48141(12) 0.6073(3) 0.68255(8) 0.0377(4) Uani d D 1 1 . .
    O O12 0.59225(10) -0.1143(3) 0.75770(9) 0.0368(4) Uani d D 1 1 . .
    O O13 0.32986(11) 0.3326(3) 0.70959(8) 0.0371(4) Uani d D 1 1 . .
    O O14 0.24224(11) -0.0492(3) 0.70127(9) 0.0447(5) Uani d D 1 1 . .
    O O15 0.80288(12) 0.0550(3) 0.60419(10) 0.0486(5) Uani d D 1 1 . .
    O O21 0.67935(10) 0.3795(3) 0.52748(8) 0.0335(4) Uani d D 1 1 . .
    O O61 0.33722(12) 0.0432(3) 0.60383(8) 0.0443(5) Uani d D 1 1 . .
    N N2 0.64131(11) 0.3306(3) 0.56837(9) 0.0259(4) Uani d . 1 1 . .
    N N6 0.41475(12) 0.1133(3) 0.61886(9) 0.0317(4) Uani d . 1 1 . .
    C C1 0.52814(12) 0.2383(3) 0.59644(9) 0.0226(4) Uani d . 1 1 . .
    C C2 0.56427(13) 0.2839(3) 0.54772(10) 0.0212(4) Uani d . 1 1 . .
    C C3 0.51345(14) 0.2780(3) 0.48228(10) 0.0214(4) Uani d . 1 1 . .
    C C4 0.43167(14) 0.2147(3) 0.46508(9) 0.0230(4) Uani d . 1 1 . .
    C C5 0.39533(13) 0.1576(3) 0.50912(10) 0.0235(4) Uani d . 1 1 . .
    C C6 0.44222(13) 0.1663(3) 0.57513(10) 0.0222(4) Uani d . 1 1 . .
    C C7 0.38032(15) 0.2124(4) 0.39871(10) 0.0314(5) Uani d . 1 1 . .
    H H71 0.3245 0.2422 0.3951 0.038 Uiso calc R 1 1 . .
    H H72 0.3831 0.0834 0.3818 0.038 Uiso calc R 1 1 . .
    H H73 0.4005 0.3101 0.3769 0.038 Uiso calc R 1 1 . .
    H H21 0.646(2) 0.360(7) 0.4916(14) 0.077(4) Uiso d D 1 1 . .
    H H61 0.321(2) 0.050(6) 0.5645(14) 0.077(4) Uiso d D 1 1 . .
    H H111 0.470(2) 0.606(6) 0.6438(5) 0.077(4) Uiso d D 1 1 . .
    H H112 0.4404(16) 0.664(6) 0.6874(16) 0.077(4) Uiso d D 1 1 . .
    H H121 0.6431(8) -0.096(6) 0.7668(16) 0.077(4) Uiso d D 1 1 . .
    H H122 0.582(2) -0.198(5) 0.7293(14) 0.077(4) Uiso d D 1 1 . .
    H H131 0.302(2) 0.228(4) 0.7002(17) 0.077(4) Uiso d D 1 1 . .
    H H132 0.315(2) 0.399(5) 0.6766(10) 0.077(4) Uiso d D 1 1 . .
    H H141 0.217(2) -0.083(6) 0.7256(12) 0.077(4) Uiso d D 1 1 . .
    H H142 0.2137(19) -0.102(6) 0.6680(9) 0.077(4) Uiso d D 1 1 . .
    H H151 0.7660(19) 0.008(5) 0.5737(12) 0.077(4) Uiso d D 1 1 . .
    H H152 0.794(3) 0.1784(18) 0.6008(18) 0.077(4) Uiso d D 1 1 . .
loop_
    _atom_site_aniso_label
    _atom_site_aniso_U_11
    _atom_site_aniso_U_22
    _atom_site_aniso_U_33
    _atom_site_aniso_U_12
    _atom_site_aniso_U_13
    _atom_site_aniso_U_23
    Ba1 0.02168(10) 0.02131(10) 0.02071(9) 0.000 0.00676(6) 0.000
    O1 0.0286(8) 0.0467(10) 0.0227(7) -0.0042(8) 0.0059(6) -0.0036(8)
    O3 0.0325(9) 0.0387(9) 0.0265(8) -0.0059(8) 0.0131(7) 0.0014(7)
    O5 0.0256(8) 0.0448(10) 0.0327(9) -0.0101(8) 0.0070(7) -0.0014(8)
    O11 0.0491(11) 0.0352(10) 0.0281(8) 0.0063(8) 0.0116(8) 0.0013(7)
    O12 0.0292(8) 0.0334(9) 0.0473(10) -0.0028(8) 0.0114(8) -0.0080(8)
    O13 0.0344(9) 0.0388(10) 0.0347(9) 0.0039(8) 0.0062(8) 0.0012(8)
    O14 0.0308(9) 0.0582(13) 0.0432(10) -0.0059(9) 0.0092(8) 0.0087(10)
    O15 0.0353(10) 0.0522(12) 0.0471(11) -0.0040(10) -0.0025(8) 0.0100(10)
    O21 0.0273(8) 0.0412(10) 0.0351(9) -0.0068(8) 0.0145(7) 0.0002(8)
    O61 0.0343(9) 0.0687(14) 0.0310(9) -0.0242(10) 0.0120(8) -0.0031(9)
    N2 0.0267(10) 0.0223(9) 0.0292(10) -0.0008(8) 0.0097(8) -0.0012(8)
    N6 0.0294(10) 0.0372(12) 0.0293(10) -0.0115(9) 0.0105(8) -0.0031(9)
    C1 0.0246(10) 0.0187(9) 0.0241(9) 0.0008(9) 0.0073(8) -0.0011(9)
    C2 0.0235(10) 0.0137(11) 0.0263(10) 0.0013(8) 0.0078(8) -0.0025(8)
    C3 0.0269(10) 0.0138(11) 0.0242(9) 0.0021(8) 0.0092(8) 0.0000(8)
    C4 0.0293(11) 0.0156(11) 0.0226(10) 0.0022(8) 0.0064(8) 0.0005(8)
    C5 0.0229(11) 0.0180(10) 0.0277(11) -0.0004(9) 0.0054(8) -0.0018(9)
    C6 0.0250(11) 0.0174(9) 0.0244(10) 0.0001(9) 0.0082(9) -0.0011(8)
    C7 0.0352(12) 0.0301(13) 0.0245(10) -0.0031(9) 0.0033(9) 0.0003(9)
_geom_special_details
;
All e.s.d.'s (except the e.s.d. in the dihedral angle between two l.s. planes)
are estimated using the full covariance matrix. The cell e.s.d.'s are taken
into account individually in the estimation of e.s.d.'s in distances, angles
and torsion angles; correlations between e.s.d.'s in cell parameters are only
used when they are defined by crystal symmetry. An approximate (isotropic)
treatment of cell e.s.d.'s is used for estimating e.s.d.'s involving l.s.
planes.
;
loop_
    _geom_bond_atom_site_label_1
    _geom_bond_atom_site_label_2
    _geom_bond_site_symmetry_2
    _geom_bond_distance
    _geom_bond_publ_flag
    Ba1 O13 . 2.8467(19) ?
    Ba1 O13 2_656 2.8467(19) ?
    Ba1 O12 . 2.8475(19) ?
    Ba1 O12 2_656 2.8475(19) ?
    Ba1 O1 2_656 2.8715(17) ?
    Ba1 O1 . 2.8715(17) ?
    Ba1 O11 2_656 2.8799(19) ?
    Ba1 O11 . 2.8799(19) ?
    Ba1 N6 . 3.036(2) ?
    Ba1 N6 2_656 3.036(2) ?
    O1 C1 . 1.220(3) ?
    O3 C3 . 1.273(3) ?
    O5 C5 . 1.263(3) ?
    O11 H111 . 0.851(10) ?
    O11 H112 . 0.841(10) ?
    O12 H121 . 0.842(10) ?
    O12 H122 . 0.841(10) ?
    O13 H131 . 0.847(10) ?
    O13 H132 . 0.847(10) ?
    O14 H141 . 0.851(10) ?
    O14 H142 . 0.849(10) ?
    O15 H151 . 0.846(10) ?
    O15 H152 . 0.845(10) ?
    O21 N2 . 1.350(3) ?
    O21 H21 . 0.86(3) ?
    O61 N6 . 1.354(3) ?
    O61 H61 . 0.86(3) ?
    N2 C2 . 1.298(3) ?
    N6 C6 . 1.294(3) ?
    C1 C2 . 1.481(3) ?
    C1 C6 . 1.485(3) ?
    C2 C3 . 1.485(3) ?
    C3 O3 1 1.273(3) ?
    C3 C4 . 1.403(3) ?
    C4 C5 . 1.407(3) ?
    C4 C7 . 1.504(3) ?
    C5 O5 1 1.263(3) ?
    C5 C6 . 1.480(3) ?
    C7 H71 . 0.9600 ?
    C7 H72 . 0.9600 ?
    C7 H73 . 0.9600 ?
loop_
    _geom_angle_atom_site_label_1
    _geom_angle_atom_site_label_2
    _geom_angle_atom_site_label_3
    _geom_angle_site_symmetry_1
    _geom_angle_site_symmetry_3
    _geom_angle
    _geom_angle_publ_flag
    O13 Ba1 O13 . 2_656 154.98(9) ?
    O13 Ba1 O12 . . 134.33(6) ?
    O13 Ba1 O12 2_656 . 70.45(6) ?
    O13 Ba1 O12 . 2_656 70.45(6) ?
    O13 Ba1 O12 2_656 2_656 134.33(5) ?
    O12 Ba1 O12 . 2_656 65.59(7) ?
    O13 Ba1 O1 . 2_656 67.83(5) ?
    O13 Ba1 O1 2_656 2_656 111.29(5) ?
    O12 Ba1 O1 . 2_656 109.55(5) ?
    O12 Ba1 O1 2_656 2_656 73.76(5) ?
    O13 Ba1 O1 . . 111.30(5) ?
    O13 Ba1 O1 2_656 . 67.83(5) ?
    O12 Ba1 O1 . . 73.76(5) ?
    O12 Ba1 O1 2_656 . 109.55(5) ?
    O1 Ba1 O1 2_656 . 176.25(8) ?
    O13 Ba1 O11 . 2_656 85.23(6) ?
    O13 Ba1 O11 2_656 2_656 73.27(6) ?
    O12 Ba1 O11 . 2_656 136.29(6) ?
    O12 Ba1 O11 2_656 2_656 135.85(5) ?
    O1 Ba1 O11 2_656 2_656 62.92(5) ?
    O1 Ba1 O11 . 2_656 113.53(5) ?
    O13 Ba1 O11 . . 73.27(6) ?
    O13 Ba1 O11 2_656 . 85.23(6) ?
    O12 Ba1 O11 . . 135.85(5) ?
    O12 Ba1 O11 2_656 . 136.29(5) ?
    O1 Ba1 O11 2_656 . 113.53(5) ?
    O1 Ba1 O11 . . 62.92(5) ?
    O11 Ba1 O11 2_656 . 62.11(7) ?
    O13 Ba1 N6 . . 67.33(6) ?
    O13 Ba1 N6 2_656 . 120.54(6) ?
    O12 Ba1 N6 . . 84.66(6) ?
    O12 Ba1 N6 2_656 . 67.46(6) ?
    O1 Ba1 N6 2_656 . 127.95(5) ?
    O1 Ba1 N6 . . 53.38(5) ?
    O11 Ba1 N6 2_656 . 135.75(6) ?
    O11 Ba1 N6 . . 76.65(6) ?
    O13 Ba1 N6 . 2_656 120.54(6) ?
    O13 Ba1 N6 2_656 2_656 67.33(6) ?
    O12 Ba1 N6 . 2_656 67.46(6) ?
    O12 Ba1 N6 2_656 2_656 84.66(6) ?
    O1 Ba1 N6 2_656 2_656 53.38(5) ?
    O1 Ba1 N6 . 2_656 127.96(5) ?
    O11 Ba1 N6 2_656 2_656 76.65(6) ?
    O11 Ba1 N6 . 2_656 135.76(6) ?
    N6 Ba1 N6 . 2_656 147.08(8) ?
    C1 O1 Ba1 . . 126.33(14) ?
    Ba1 O11 H111 . . 121(3) ?
    Ba1 O11 H112 . . 106(3) ?
    H111 O11 H112 . . 103(2) ?
    Ba1 O12 H121 . . 114(3) ?
    Ba1 O12 H122 . . 123(3) ?
    H121 O12 H122 . . 104(2) ?
    Ba1 O13 H131 . . 111(3) ?
    Ba1 O13 H132 . . 113(3) ?
    H131 O13 H132 . . 103(2) ?
    H141 O14 H142 . . 102(2) ?
    H151 O15 H152 . . 103(2) ?
    N2 O21 H21 . . 108(3) ?
    N6 O61 H61 . . 102(3) ?
    C2 N2 O21 . . 118.06(19) ?
    C6 N6 O61 . . 118.25(19) ?
    C6 N6 Ba1 . . 121.19(14) ?
    O61 N6 Ba1 . . 118.58(13) ?
    O1 C1 C2 . . 122.60(19) ?
    O1 C1 C6 . . 121.73(19) ?
    C2 C1 C6 . . 115.65(18) ?
    N2 C2 C1 . . 113.59(19) ?
    N2 C2 C3 . . 125.6(2) ?
    C1 C2 C3 . . 120.79(19) ?
    O3 C3 C4 1 . 123.2(2) ?
    O3 C3 C4 . . 123.2(2) ?
    O3 C3 C2 1 . 116.23(19) ?
    O3 C3 C2 . . 116.23(19) ?
    C4 C3 C2 . . 120.62(19) ?
    C3 C4 C5 . . 121.15(19) ?
    C3 C4 C7 . . 120.2(2) ?
    C5 C4 C7 . . 118.7(2) ?
    O5 C5 C4 1 . 122.6(2) ?
    O5 C5 C4 . . 122.6(2) ?
    O5 C5 C6 1 . 116.8(2) ?
    O5 C5 C6 . . 116.8(2) ?
    C4 C5 C6 . . 120.64(19) ?
    N6 C6 C5 . . 125.2(2) ?
    N6 C6 C1 . . 113.97(19) ?
    C5 C6 C1 . . 120.87(19) ?
    C4 C7 H71 . . 109.5 ?
    C4 C7 H72 . . 109.5 ?
    H71 C7 H72 . . 109.5 ?
    C4 C7 H73 . . 109.5 ?
    H71 C7 H73 . . 109.5 ?
    H72 C7 H73 . . 109.5 ?
loop_
    _geom_hbond_atom_site_label_D
    _geom_hbond_atom_site_label_H
    _geom_hbond_atom_site_label_A
    _geom_hbond_site_symmetry_A
    _geom_hbond_distance_DH
    _geom_hbond_distance_HA
    _geom_hbond_distance_DA
    _geom_hbond_angle_DHA
    O21 H21 O3 1 0.86(3) 1.70(3) 2.476(3) 150(4)
    O61 H61 O5 1 0.86(3) 1.64(3) 2.469(2) 160(4)
    O11 H111 O3 5_666 0.851(10) 1.991(14) 2.827(2) 167(4)
    O11 H112 O12 2_666 0.841(10) 2.15(3) 2.854(3) 142(4)
    O12 H121 O14 2_656 0.842(10) 1.902(11) 2.739(3) 172(4)
    O12 H122 O11 1_545 0.841(10) 2.17(3) 2.839(3) 137(3)
    O13 H131 O14 1 0.847(10) 2.131(13) 2.957(3) 165(4)
    O13 H132 O15 3_455 0.847(10) 1.931(12) 2.766(3) 169(4)
    O14 H141 O13 4_546 0.851(10) 1.989(11) 2.835(3) 173(4)
    O15 H151 O5 5_656 0.846(10) 1.944(11) 2.789(3) 177(4)
data_global
_journal_date_recd_electronic     2013-08-03
_journal_date_accepted     2013-10-09
_journal_name_full     'Acta Crystallographica, Section E'
_journal_year     2013
_journal_volume     69
_journal_issue     11
_journal_page_first     m602
_journal_page_last     m603
_journal_paper_category     QM
_journal_paper_doi     10.1107/S1600536813027761
_journal_coeditor_code     BV2225
_publ_contact_author_name     'Nguyen Dinh Do'
_publ_contact_author_address
;
Hanoi University of Mining and Geology,
Dong Ngac, Tu Liem, Ha Noi, Vietnam
;
_publ_contact_author_email     dondchem@gmail.com
_publ_contact_author_fax     '+74996195912'
_publ_contact_author_phone     '+84913010257'
_publ_section_title
;\
Hexaaquabis[3,5-bis(hydroxyimino)-1-methyl-2,4,6-trioxocyclohexanido-\
\k^2^<i>N</i>^3^,<i>O</i>^4^]barium tetrahydrate
;
loop_
    _publ_author_name
    _publ_author_address
    'Dinh Do, Nguyen'
;
Hanoi University of Mining and Geology,
Dong Ngac, Tu Liem, Ha Noi, Vietnam
;
    'Kovalchukova, Olga'
;
Peoples' Friendship University of Russia,
6, Miklukho-Mallaya, 117198 Moscow, Russian Federation
;
    'Stash, Adam'
;
Karpov Institute of Physical Chemistry,
10, Vorontsovo Pole, 105064 Moscow, Russian Federation
;
    'Strashnova, Svetlana'
;
Peoples' Friendship University of Russia,
6, Miklukho-Mallaya, 117198 Moscow, Russian Federation
;
