# Supplementary material for: Hexa­aqua­bis­[3,5-bis­(hy­droxy­imino)-1-methyl-2,4,6-trioxo­cyclo­hexa­nido-κ2 N 3,O 4]barium tetrahydrate
Source: Acta Crystallogr Sect E Struct Rep Online. 2013 Oct 16;69(Pt 11):m602–3. doi: 10.1107/S1600536813027761 (PMC3884258; doi:10.1107/S1600536813027761)
Supplement: Supplementary file 2 [file e-69-0m602-Isup2.hkl]

# 
# h,k,l, Fc-squared, Fo-squared, sigma(Fo-squared) and status flag 
# 
data_I
_shelx_title ' udn78 in C2/c' 
_shelx_refln_list_code          4 
_shelx_F_calc_maximum      408.12 
_exptl_crystal_F_000      1432.00 
_reflns_d_resolution_high  0.8263 
 
loop_ 
 _symmetry_equiv_pos_as_xyz 
 'x, y, z' 
 '-x, y, -z+1/2' 
 'x+1/2, y+1/2, z' 
 '-x+1/2, y+1/2, -z+1/2' 
 '-x, -y, -z' 
 'x, -y, z-1/2' 
 '-x+1/2, -y+1/2, -z' 
 'x+1/2, -y+1/2, z-1/2' 
 
_cell_length_a    17.2350 
_cell_length_b     6.7360 
_cell_length_c    23.0740 
_cell_angle_alpha  90.000 
_cell_angle_beta  108.610 
_cell_angle_gamma  90.000 
 
_shelx_F_squared_multiplier     1.000 
 
loop_ 
 _refln_index_h 
 _refln_index_k 
 _refln_index_l 
 _refln_F_squared_calc 
 _refln_F_squared_meas 
 _refln_F_squared_sigma 
 _refln_observed_status 
   2   0   0   101402.76   106470.60   2703.90 o 
   4   0   0    15286.80    16179.41    659.22 o 
   6   0   0    38515.04    38091.73   1164.39 o 
   8   0   0       72.96        1.00    646.22 o 
  10   0   0    11420.65    10714.58    288.10 o 
  12   0   0    33298.04    33678.26    836.28 o 
  14   0   0     3980.87     4069.36    134.04 o 
  16   0   0    11642.96    11647.89    241.08 o 
  18   0   0     5294.14     5066.69    130.04 o 
   1   1   0      566.86        1.00    537.18 o 
   3   1   0      541.56      497.17    111.04 o 
   5   1   0    27306.40    26426.83    938.31 o 
   7   1   0       14.53        0.00    344.12 o 
   9   1   0       48.96        0.00    302.10 o 
  11   1   0     2499.42     2641.88     85.03 o 
  13   1   0      661.42      804.27     58.02 o 
  15   1   0      245.61        1.00    724.24 o 
  17   1   0        6.45        1.00    702.23 o 
  19   1   0      244.03        1.00    564.19 o 
   0   2   0   112046.45   102549.28   2588.87 o 
   2   2   0   166559.03   163050.50   3246.09 o 
   4   2   0    17741.76    17503.85    637.21 o 
   6   2   0    10499.12     9590.21    310.10 o 
   8   2   0     9511.49     9196.07    244.08 o 
  10   2   0     8715.68     8686.90    229.08 o 
  12   2   0     5775.44     6177.06    157.05 o 
  14   2   0    13482.68    13268.44    289.10 o 
  16   2   0     9402.06     8546.86    178.06 o 
  18   2   0     5836.13     5427.81    119.04 o 
   1   3   0       34.37        1.00    642.21 o 
   3   3   0     2337.70     2277.76    157.05 o 
   5   3   0     4116.25     4738.58    125.04 o 
   7   3   0     3354.97     3977.33    107.04 o 
   9   3   0     8278.88     8678.90    224.07 o 
  11   3   0     1316.84     1457.49     73.02 o 
  13   3   0        1.20        1.00    612.20 o 
  15   3   0      117.96        1.00    613.20 o 
  17   3   0       82.84        1.00    724.24 o 
   0   4   0     4704.37     4446.49    117.04 o 
   2   4   0    21584.03    23354.81    628.21 o 
   4   4   0    27492.16    29643.91    815.27 o 
   6   4   0     8365.17     8555.86    218.07 o 
   8   4   0    14470.44    14787.94    360.12 o 
  10   4   0     3327.43     3490.17    102.03 o 
  12   4   0     3820.99     3639.22    109.04 o 
  14   4   0    10978.52    11216.75    230.08 o 
  16   4   0     5673.28     5889.97    130.04 o 
   1   5   0      191.65        1.00    639.21 o 
   3   5   0     2050.32     2026.68     85.03 o 
   5   5   0     1901.99     1731.58    110.04 o 
   7   5   0     1865.83     1836.61     81.03 o 
   9   5   0     1385.01     1518.51     78.03 o 
  11   5   0       25.23        1.00    679.23 o 
  13   5   0       10.45        1.00    678.23 o 
  15   5   0      361.02        1.00    738.25 o 
   0   6   0     9744.30     9987.34    245.08 o 
   2   6   0     9235.79     9795.27    215.07 o 
   4   6   0    12611.76    12588.21    331.11 o 
   6   6   0     6568.46     6153.06    141.05 o 
   8   6   0     4159.19     3946.32    115.04 o 
  10   6   0     7043.12     6625.21    146.05 o 
  12   6   0     5554.98     5263.76    137.05 o 
   1   7   0      537.39        1.00    819.27 o 
   3   7   0       94.13        1.00    907.30 o 
   5   7   0     1008.17      917.31     77.03 o 
   7   7   0     1384.32     1365.46     94.03 o 
   9   7   0       77.04        1.00    712.24 o 
   0   8   0     3241.91     3215.07    129.04 o 
   2   8   0     4514.77     4482.50    142.05 o 
 -19   1   1     3794.00     3907.31    102.03 o 
 -17   1   1     4036.89     4316.44    106.04 o 
 -15   1   1     5112.88     5463.83    120.04 o 
 -13   1   1    20455.18    20081.71    458.15 o 
 -11   1   1    10981.05    10413.48    227.08 o 
  -9   1   1       68.78        0.00    290.10 o 
  -7   1   1     1564.11     1333.45     68.02 o 
  -5   1   1    15069.09    14251.76    501.17 o 
  -3   1   1    20954.66    20257.77    850.28 o 
  -1   1   1    49632.64    53341.83   1892.63 o 
   1   1   1    53088.02    55900.69   1942.65 o 
   3   1   1    17463.48    17249.77    782.26 o 
   5   1   1    75679.80    71406.87   2134.71 o 
   7   1   1    49803.32    50026.72   1244.42 o 
   9   1   1    15120.20    15221.09    398.13 o 
  11   1   1    13613.35    14940.00    392.13 o 
  13   1   1    11041.91    10587.54    260.09 o 
  15   1   1    10033.56     9527.18    222.07 o 
  17   1   1    10261.62     9605.21    196.07 o 
  19   1   1     2246.90     2336.78     81.03 o 
 -18   2   1      502.82      459.15     55.02 o 
 -16   2   1       41.15        1.00    568.19 o 
 -14   2   1      127.22        1.00    570.19 o 
 -12   2   1        3.58        1.00    990.33 o 
 -10   2   1      362.05      444.15     51.02 o 
  -8   2   1      870.97      812.27     59.02 o 
  -6   2   1    13948.04    15310.12    506.17 o 
  -4   2   1     8106.66     8668.90    326.11 o 
  -2   2   1   142961.11   137085.83   3012.01 o 
   0   2   1       65.94        0.00    154.86 o 
   2   2   1    18988.74    20276.78    834.28 o 
   4   2   1     8136.15     7807.61    238.08 o 
   6   2   1      570.50      707.24     55.02 o 
   8   2   1      839.92      801.27     57.02 o 
  10   2   1     3873.60     4064.36    117.04 o 
  12   2   1      824.61      813.27     59.02 o 
  14   2   1     1036.86      976.33     61.02 o 
  16   2   1      458.43      490.16     54.02 o 
  18   2   1       81.67        1.00    565.19 o 
 -17   3   1     2669.61     2803.94     93.03 o 
 -15   3   1     4947.18     5564.86    124.04 o 
 -13   3   1     3965.69     4163.39    115.04 o 
 -11   3   1    17357.22    17549.87    433.14 o 
  -9   3   1    13124.48    12849.30    323.11 o 
  -7   3   1     7045.72     6157.06    189.06 o 
  -5   3   1    16745.04    17334.79    536.18 o 
  -3   3   1    21567.66    21604.22    696.23 o 
  -1   3   1    47843.11    46842.66   1252.42 o 
   1   3   1    50761.87    50783.98   1282.43 o 
   3   3   1    65845.75    64510.57   2034.68 o 
   5   3   1    25614.58    26520.87    761.25 o 
   7   3   1    18695.38    20361.81    572.19 o 
   9   3   1    12807.30    12446.16    340.11 o 
  11   3   1     7523.97     7527.52    190.06 o 
  13   3   1     8672.00     8584.87    173.06 o 
  15   3   1     9125.72     9040.02    181.06 o 
  17   3   1     2142.99     2183.73     84.03 o 
 -16   4   1      424.28        1.00    708.24 o 
 -14   4   1      230.30        1.00    931.31 o 
 -12   4   1      257.36        1.00    684.23 o 
 -10   4   1     1006.27      915.31     66.02 o 
  -8   4   1     1696.70     1595.53     77.03 o 
  -6   4   1     1094.20      946.32     64.02 o 
  -4   4   1    26811.44    29025.70    805.27 o 
  -2   4   1     4535.82     4717.58    133.04 o 
   0   4   1        9.01      464.57    245.08 o 
   2   4   1        8.27       49.02     48.02 o 
   4   4   1     1194.43     1393.47     70.02 o 
   6   4   1      298.77        1.00    592.20 o 
   8   4   1     2301.33     2375.79     87.03 o 
  10   4   1       45.29        1.00    622.21 o 
  12   4   1     2203.35     2020.68     84.03 o 
  14   4   1     1168.60     1083.36     73.02 o 
  16   4   1       84.01        1.00    660.22 o 
 -15   5   1     2288.78     2300.77     95.03 o 
 -13   5   1     4378.51     4526.51    123.04 o 
 -11   5   1     2526.42     2610.87     95.03 o 
  -9   5   1    10121.57    10090.37    213.07 o 
  -7   5   1     8428.18     8615.88    216.07 o 
  -5   5   1     2432.38     2427.81     88.03 o 
  -3   5   1    15083.59    15195.08    355.12 o 
  -1   5   1    14005.66    14042.69    345.12 o 
   1   5   1    14422.76    15324.12    398.13 o 
   3   5   1    21735.83    21741.27    559.19 o 
   5   5   1    17246.81    17664.90    419.14 o 
   7   5   1     4596.68     4812.61    119.04 o 
   9   5   1     5056.15     4931.65    120.04 o 
  11   5   1     6962.65     6956.33    147.05 o 
  13   5   1     6566.28     6397.14    139.05 o 
  15   5   1     2612.61     2720.91     98.03 o 
 -12   6   1       11.16        1.00    719.24 o 
 -10   6   1     1080.89     1097.37     77.03 o 
  -8   6   1      205.68        1.00    688.23 o 
  -6   6   1     1969.43     1863.62     83.03 o 
  -4   6   1     1265.33     1160.39     78.03 o 
  -2   6   1     1231.19     1259.42     77.03 o 
   0   6   1      465.17      514.69    265.09 o 
   2   6   1       70.45        1.00    724.24 o 
   4   6   1        7.26        1.00   1040.35 o 
   6   6   1     1022.09     1033.35     76.03 o 
   8   6   1      180.92        1.00    685.23 o 
  10   6   1      969.52        1.00    746.25 o 
  12   6   1     1839.32     1958.65     87.03 o 
  -9   7   1     2495.15     2243.75     98.03 o 
  -7   7   1     1651.72     1442.48     84.03 o 
  -5   7   1     2541.85     2531.85    106.04 o 
  -3   7   1     4176.65     4173.40    129.04 o 
  -1   7   1     3646.06     3447.15    118.04 o 
   1   7   1     3396.35     3484.16    118.04 o 
   3   7   1     7338.82     7108.38    157.05 o 
   5   7   1     4915.64     4766.59    129.04 o 
   7   7   1     3000.18     2806.94    103.03 o 
   9   7   1     3039.68     2744.92    106.04 o 
  -2   8   1      607.34        1.00    942.31 o 
   0   8   1      604.98        1.00    650.27 o 
   2   8   1      342.49        1.00    913.31 o 
 -20   0   2     4465.33     4344.45    106.04 o 
 -18   0   2      444.38        1.00    584.20 o 
 -16   0   2     2000.70     2018.67     74.02 o 
 -14   0   2    14792.45    14437.83    354.12 o 
 -12   0   2    34711.18    35568.89   1046.35 o 
 -10   0   2    12633.38    12317.12    344.12 o 
  -8   0   2    77355.95    80875.04   2320.78 o 
  -6   0   2    28440.09    29508.87   1026.34 o 
  -4   0   2    36714.96    38553.89   1696.57 o 
  -2   0   2    27144.16    28949.68   1394.47 o 
   0   0   2       84.70        0.00    305.50 o 
   2   0   2     9455.23     9497.17    493.16 o 
   4   0   2    96834.38    93321.20   2492.83 o 
   6   0   2      126.37        0.00    366.12 o 
   8   0   2    42590.67    46337.49   1187.40 o 
  10   0   2    29005.53    28765.62    762.25 o 
  12   0   2     9816.44     8839.96    235.08 o 
  14   0   2     5635.40     5620.88    115.04 o 
  16   0   2     2477.51     2650.89     87.03 o 
  18   0   2     5096.53     4908.64    111.04 o 
 -19   1   2       14.86        1.00    572.19 o 
 -17   1   2      560.18      510.17     57.02 o 
 -15   1   2      990.88      924.31     62.02 o 
 -13   1   2      114.81        1.00    550.18 o 
 -11   1   2     4177.72     4353.46    106.04 o 
  -9   1   2      373.03        0.00    322.11 o 
  -7   1   2     3690.88     3859.29    125.04 o 
  -5   1   2     4921.63     5180.73    186.06 o 
  -3   1   2     2829.15     3156.06    106.04 o 
  -1   1   2     2133.24     2214.74    114.04 o 
   1   1   2     2274.10     2414.81    111.04 o 
   3   1   2        1.24        0.00    364.12 o 
   5   1   2      275.60      418.14     94.03 o 
   7   1   2     1256.57     1260.42     65.02 o 
   9   1   2       25.48        0.00    350.12 o 
  11   1   2     4531.86     4430.48    108.04 o 
  13   1   2      229.22        1.00    546.18 o 
  15   1   2      195.91        1.00    679.23 o 
  17   1   2       63.35        1.00    954.32 o 
  19   1   2       17.06        1.00    563.19 o 
 -18   2   2     3729.13     3690.23    101.03 o 
 -16   2   2     1734.11     1907.64     80.03 o 
 -14   2   2     7046.93     7101.37    162.05 o 
 -12   2   2    14161.95    14082.71    339.11 o 
 -10   2   2    24691.17    23913.99    618.21 o 
  -8   2   2     6570.84     7028.35    192.06 o 
  -6   2   2    41288.30    41388.84   1179.39 o 
  -4   2   2     9871.01     8978.00    330.11 o 
  -2   2   2     3384.64     3914.31    133.04 o 
   0   2   2     3735.59     3254.47     91.12 o 
   2   2   2    45580.41    44912.02   1202.40 o 
   4   2   2    17213.56    18320.12    640.21 o 
   6   2   2    50330.21    57424.20   1350.45 o 
   8   2   2    12246.52    12839.29    370.12 o 
  10   2   2    13535.37    14248.76    359.12 o 
  12   2   2    10417.74    10365.46    270.09 o 
  14   2   2     4539.77     4554.52    108.04 o 
  16   2   2     6376.13     6086.03    125.04 o 
  18   2   2     4915.19     4842.62    112.04 o 
 -17   3   2      190.24        1.00    589.20 o 
 -15   3   2      473.12      458.15    105.04 o 
 -13   3   2       21.74        1.00    601.20 o 
 -11   3   2       16.17        1.00    565.19 o 
  -9   3   2      434.67      420.14     52.02 o 
  -7   3   2        6.32        0.00    253.08 o 
  -5   3   2      675.54      633.21     57.02 o 
  -3   3   2     2291.88     2312.77     83.03 o 
  -1   3   2     1181.34     1187.40     67.02 o 
   1   3   2     1734.56     1571.53     71.02 o 
   3   3   2      499.42        0.00    429.14 o 
   5   3   2      645.65      847.28     57.02 o 
   7   3   2     1807.89     1801.60     75.03 o 
   9   3   2     2493.54     2493.83     85.03 o 
  11   3   2       20.57        1.00    573.19 o 
  13   3   2     1883.10     1969.66     79.03 o 
  15   3   2      170.45        1.00    609.20 o 
  17   3   2       74.24        1.00    586.20 o 
 -16   4   2     5329.11     5482.83    128.04 o 
 -14   4   2     2295.54     2446.82     94.03 o 
 -12   4   2     5683.13     6008.01    128.04 o 
 -10   4   2     7353.34     7113.38    184.06 o 
  -8   4   2     7487.42     7287.44    174.06 o 
  -6   4   2     7350.38     7165.40    209.07 o 
  -4   4   2      188.18        0.00    407.14 o 
  -2   4   2      272.42        0.00    329.11 o 
   0   4   2    13733.12    13197.03    265.45 o 
   2   4   2    13970.88    13242.43    337.11 o 
   4   4   2    35652.06    35500.87    884.30 o 
   6   4   2    25430.11    26704.93    675.23 o 
   8   4   2     5389.27     5488.83    142.05 o 
  10   4   2     5782.99     6305.11    151.05 o 
  12   4   2     4557.24     4739.58    115.04 o 
  14   4   2     2519.30     2660.89     95.03 o 
  16   4   2     5333.47     5692.90    127.04 o 
 -15   5   2     1048.77     1184.40     78.03 o 
 -13   5   2       34.56        1.00    681.23 o 
 -11   5   2       72.77        1.00    723.24 o 
  -9   5   2     1629.68     1733.58     81.03 o 
  -7   5   2     3380.95     3663.22    107.04 o 
  -5   5   2     3910.96     3778.26    107.04 o 
  -3   5   2     2236.37     2282.76     89.03 o 
  -1   5   2      708.48        1.00    664.22 o 
   1   5   2     2065.06     1953.65     84.03 o 
   3   5   2     3990.47     4218.41    112.04 o 
   5   5   2     3588.12     3760.26    105.04 o 
   7   5   2     1241.35     1137.38     69.02 o 
   9   5   2       80.06        1.00    780.26 o 
  11   5   2      246.24        1.00    674.23 o 
  13   5   2      936.06      921.31     71.02 o 
  15   5   2      382.07        1.00    708.24 o 
 -12   6   2     2729.76     2522.84    102.03 o 
 -10   6   2     4815.30     4686.57    127.04 o 
  -8   6   2     5606.70     5490.84    134.04 o 
  -6   6   2      526.91      628.21     61.02 o 
  -4   6   2     2061.62     2164.72     92.03 o 
  -2   6   2     7974.88     8118.71    166.06 o 
   0   6   2     9476.17     9432.64    160.58 o 
   2   6   2    13710.84    13363.47    314.11 o 
   4   6   2     9793.74     9420.15    215.07 o 
   6   6   2     4256.78     4234.42    111.04 o 
   8   6   2     8162.48     7869.63    174.06 o 
  10   6   2     2611.73     2504.84     98.03 o 
  12   6   2     1082.15     1070.36     76.03 o 
  -9   7   2      954.48      955.32     73.02 o 
  -7   7   2     1032.96        1.00    755.25 o 
  -5   7   2     1042.72        1.00    803.27 o 
  -3   7   2      824.27        1.00    862.29 o 
  -1   7   2      582.81        1.00   1065.36 o 
   1   7   2     1936.65     1882.63     96.03 o 
   3   7   2     2462.13     2317.77    103.03 o 
   5   7   2      553.13        1.00    790.26 o 
   7   7   2      651.00        1.00    709.24 o 
   9   7   2     1176.95        1.00    780.26 o 
  -4   8   2     1879.18     1888.63    106.04 o 
  -2   8   2     3827.20     3807.27    132.04 o 
   0   8   2     3617.80     3583.56     90.53 o 
   2   8   2     4411.38     4525.51    140.05 o 
 -19   1   3     5129.65     4880.63    112.04 o 
 -17   1   3     8401.23     8100.71    176.06 o 
 -15   1   3     8060.99     8050.69    193.06 o 
 -13   1   3     7370.39     7663.56    183.06 o 
 -11   1   3    12773.88    12903.31    346.12 o 
  -9   1   3    29250.78    29904.00    792.26 o 
  -7   1   3    44137.37    43876.67   1200.40 o 
  -5   1   3    23214.46    21922.33    881.29 o 
  -3   1   3    15158.92    14537.86    587.20 o 
  -1   1   3    13377.64    13712.58    717.24 o 
   1   1   3    10595.65    11482.84    529.18 o 
   3   1   3    31450.09    31259.45   1016.34 o 
   5   1   3    87649.39    80860.03   2219.74 o 
   7   1   3    16741.01    15600.22    450.15 o 
   9   1   3    15899.16    15494.18    433.14 o 
  11   1   3    10077.20    10223.42    239.08 o 
  13   1   3     4321.12     4360.46    104.03 o 
  15   1   3     6165.53     6201.07    165.06 o 
  17   1   3     7929.29     8005.68    142.05 o 
 -18   2   3       44.01        1.00    556.19 o 
 -16   2   3     3606.56     3467.16     97.03 o 
 -14   2   3     1950.24     1976.66     79.03 o 
 -12   2   3      947.63      993.33     65.02 o 
 -10   2   3     4585.70     4409.47    116.04 o 
  -8   2   3     1927.00     1996.67     79.03 o 
  -6   2   3     6589.10     6579.20    234.08 o 
  -4   2   3     6019.97     6011.01    212.07 o 
  -2   2   3    10862.10    12234.09    458.15 o 
   0   2   3    17536.53    18062.28    456.94 o 
   2   2   3    10705.91    11438.82    438.15 o 
   4   2   3     2205.28     2205.74     80.03 o 
   6   2   3     4847.02     5348.79    135.05 o 
   8   2   3     8557.51     8558.86    205.07 o 
  10   2   3     2458.09     2595.87     84.03 o 
  12   2   3       13.32        1.00    544.18 o 
  14   2   3      276.25        1.00    612.20 o 
  16   2   3       20.40        1.00    594.20 o 
  18   2   3       93.42        1.00    575.19 o 
 -17   3   3     5685.44     6025.01    129.04 o 
 -15   3   3     3693.05     3818.28    108.04 o 
 -13   3   3    18083.64    18197.08    414.14 o 
 -11   3   3    32758.49    33830.31    861.29 o 
  -9   3   3    25670.11    26162.74    672.22 o 
  -7   3   3    23929.70    23037.70    618.21 o 
  -5   3   3     8896.98     8453.83    247.08 o 
  -3   3   3     3902.19     3854.29    108.04 o 
  -1   3   3    48866.89    45322.15   1231.41 o 
   1   3   3    25999.80    25101.39    742.25 o 
   3   3   3    25566.21    26239.77    786.26 o 
   5   3   3     7075.26     6627.22    213.07 o 
   7   3   3    16608.99    16429.49    461.15 o 
   9   3   3     5827.42     5895.97    158.05 o 
  11   3   3     8749.24     8713.91    211.07 o 
  13   3   3     5114.50     5144.72    114.04 o 
  15   3   3     3756.23     3792.27    107.04 o 
  17   3   3     3132.70     3066.02     95.03 o 
 -16   4   3      273.43        1.00    654.22 o 
 -14   4   3      687.43        1.00    674.23 o 
 -12   4   3     1088.70     1168.39     68.02 o 
 -10   4   3      524.73        1.00    647.22 o 
  -8   4   3     1202.21     1285.43     71.02 o 
  -6   4   3      135.85        1.00    626.21 o 
  -4   4   3     1217.37     1301.44     71.02 o 
  -2   4   3     5190.32     5389.80    141.05 o 
   0   4   3     5379.96     5145.61    101.39 o 
   2   4   3      859.95     1108.37     63.02 o 
   4   4   3      649.88      652.22     58.02 o 
   6   4   3     1604.33     1553.52     74.02 o 
   8   4   3     1412.99     1475.49     74.02 o 
  10   4   3      964.71     1030.34     65.02 o 
  12   4   3      473.85        1.00    822.27 o 
  14   4   3     1448.75     1469.49     78.03 o 
  16   4   3      585.94        1.00    702.23 o 
 -15   5   3     7525.81     8014.68    156.05 o 
 -13   5   3     5655.51     6090.04    138.05 o 
 -11   5   3    12131.16    12043.03    251.08 o 
  -9   5   3    14269.70    15412.15    358.12 o 
  -7   5   3     3762.96     3943.32    112.04 o 
  -5   5   3     4961.54     5129.71    138.05 o 
  -3   5   3     7738.52     7697.57    212.07 o 
  -1   5   3     6048.66     5631.88    130.04 o 
   1   5   3    19518.60    19327.46    481.16 o 
   3   5   3     4895.80     4839.62    123.04 o 
   5   5   3     8410.48     8232.75    176.06 o 
   7   5   3     9225.55     9093.04    202.07 o 
   9   5   3     9992.76     9934.32    201.07 o 
  11   5   3     2508.72     2470.83     93.03 o 
  13   5   3     3228.70     3355.12    106.04 o 
 -12   6   3      883.00        1.00    809.27 o 
 -10   6   3      466.24        1.00    740.25 o 
  -8   6   3      274.98        1.00    744.25 o 
  -6   6   3      720.89      646.22     65.02 o 
  -4   6   3     1913.75     1848.62     90.03 o 
  -2   6   3     3571.80     3560.19    114.04 o 
   0   6   3     1399.29     1220.58    623.21 o 
   2   6   3     2549.60     2495.83     97.03 o 
   4   6   3     1354.03     1282.43     75.03 o 
   6   6   3       11.45        1.00    754.25 o 
   8   6   3      679.57        1.00    698.23 o 
  10   6   3      860.43      919.31     71.02 o 
  12   6   3      168.98        1.00    714.24 o 
  -9   7   3     2127.86     2174.73     98.03 o 
  -7   7   3     3179.66     3028.01    105.04 o 
  -5   7   3     3528.71     3688.23    121.04 o 
  -3   7   3     2722.06     2678.90    112.04 o 
  -1   7   3     2170.56     2144.72    102.03 o 
   1   7   3     2683.40     2695.90    107.04 o 
   5   7   3     3415.16     3177.06    110.04 o 
   7   7   3     8395.52     7462.50    152.05 o 
   9   7   3     3101.60     2917.98    104.03 o 
  -2   8   3     1056.66        1.00    953.32 o 
   0   8   3     2113.26     1966.94     73.91 o 
   2   8   3      742.75        1.00    874.29 o 
 -20   0   4     3191.06     3040.02     91.03 o 
 -18   0   4    11448.73    10894.64    200.07 o 
 -16   0   4    13772.26    14038.69    305.10 o 
 -14   0   4     5847.99     5747.92    134.04 o 
 -12   0   4    46106.61    46863.67   1188.40 o 
 -10   0   4    25135.12    26299.79    753.25 o 
  -8   0   4    49375.78    49503.55   1271.43 o 
  -6   0   4    16708.23    16494.51    621.21 o 
  -4   0   4    17724.78    16883.64    649.22 o 
  -2   0   4    62674.85    64980.72   2115.71 o 
   0   0   4    57149.92    59838.61   1461.78 o 
   2   0   4     7353.07     6971.33    321.11 o 
   4   0   4    46851.39    49633.59   1760.59 o 
   6   0   4    51587.15    52283.48   1264.42 o 
   8   0   4     6626.93     6483.17    157.05 o 
  10   0   4    19805.10    20909.99    559.19 o 
  12   0   4    12688.44    12938.33    309.10 o 
  14   0   4     1104.72     1074.36     63.02 o 
  16   0   4     3611.28     3543.18     95.03 o 
  18   0   4     3555.72     3513.17     96.03 o 
 -19   1   4      119.00        1.00    590.20 o 
 -17   1   4        1.18        1.00    558.19 o 
 -15   1   4       10.03        1.00    771.26 o 
 -13   1   4     1443.03     1538.51     73.02 o 
 -11   1   4     1174.63     1329.44     68.02 o 
  -9   1   4     2297.54     2463.82     85.03 o 
  -7   1   4    12462.96    13028.36    471.16 o 
  -5   1   4    10696.48    10422.48    388.13 o 
  -3   1   4     5646.69     5955.99    225.08 o 
  -1   1   4      146.43      168.06     38.01 o 
   1   1   4      149.23        0.00    368.12 o 
   3   1   4     5955.03     5712.91    227.08 o 
   5   1   4     4441.40     4250.42    139.05 o 
   7   1   4     1463.53     1508.50     67.02 o 
   9   1   4     1541.49     1657.55     69.02 o 
  11   1   4      354.16      304.10     74.02 o 
  13   1   4      119.53        1.00    592.20 o 
  15   1   4      695.27      610.20     58.02 o 
  17   1   4       60.66        1.00    562.19 o 
 -18   2   4     6390.34     6094.04    141.05 o 
 -16   2   4     5737.61     5532.85    144.05 o 
 -14   2   4    13378.84    12465.17    304.10 o 
 -12   2   4    12666.24    13403.48    356.12 o 
 -10   2   4    20336.64    19708.59    510.17 o 
  -8   2   4    15498.57    15485.18    506.17 o 
  -6   2   4    36483.42    36426.18   1127.38 o 
  -4   2   4     8989.82     8881.97    320.11 o 
  -2   2   4    55173.92    52631.59   1846.62 o 
   0   2   4    38174.30    38273.70    798.38 o 
   2   2   4     7267.00     7053.36    232.08 o 
   4   2   4    48915.70    49731.62   1247.42 o 
   6   2   4    35437.87    35876.99   1062.36 o 
   8   2   4    11497.67    11421.82    318.11 o 
  10   2   4    15769.97    15161.07    430.14 o 
  12   2   4    12555.31    12673.24    316.11 o 
  14   2   4     6843.82     6839.29    155.05 o 
  16   2   4     3882.53     4111.37    104.03 o 
 -19   3   4      263.53        1.00    664.22 o 
 -17   3   4      108.27        1.00    892.30 o 
 -15   3   4        7.99        1.00    625.21 o 
 -13   3   4      370.39      403.13     88.03 o 
 -11   3   4     1251.77     1277.43     70.02 o 
  -9   3   4     1323.80     1233.41     69.02 o 
  -7   3   4      177.10      192.06     48.02 o 
  -5   3   4       14.58        0.00    250.08 o 
  -3   3   4     1626.88     1578.53     69.02 o 
  -1   3   4     2509.46     2732.91     93.03 o 
   1   3   4     7479.79     7577.53    241.08 o 
   3   3   4        3.19        0.00    285.10 o 
   5   3   4     1934.44     1867.62     74.02 o 
   7   3   4      728.99      780.26     59.02 o 
   9   3   4     1111.43     1055.35     64.02 o 
  11   3   4       11.93        1.00    789.26 o 
  13   3   4      846.41        1.00    630.21 o 
  15   3   4        2.58        1.00    863.29 o 
  17   3   4      193.47        1.00    931.31 o 
 -16   4   4     3812.02     3783.26    111.04 o 
 -14   4   4     7018.13     6933.32    143.05 o 
 -12   4   4     4317.24     4484.50    128.04 o 
 -10   4   4     8712.93     8637.89    195.07 o 
  -8   4   4    13544.39    13083.37    347.12 o 
  -6   4   4     9609.77    10191.41    277.09 o 
  -4   4   4    47069.08    46889.68   1264.42 o 
  -2   4   4    17084.17    17703.92    450.15 o 
   0   4   4     2467.61     2466.28     61.18 o 
   2   4   4    26206.02    26346.81    758.25 o 
   4   4   4    11777.32    10991.67    281.09 o 
   6   4   4     6774.99     6769.26    185.06 o 
   8   4   4    17550.07    18273.11    419.14 o 
  10   4   4     5844.85     5881.97    146.05 o 
  12   4   4     7229.30     7583.53    161.05 o 
  14   4   4    12362.87    12651.23    254.08 o 
  16   4   4     4134.34     4249.42    113.04 o 
 -15   5   4      590.92      659.22     70.02 o 
 -13   5   4     1709.45     1764.59     88.03 o 
 -11   5   4     1690.22     1783.60     83.03 o 
  -9   5   4      654.95      546.18     66.02 o 
  -7   5   4      504.90        1.00    693.23 o 
  -5   5   4     1114.39     1234.41     75.03 o 
  -3   5   4     1515.50     1407.47     75.03 o 
  -1   5   4       16.17        1.00    626.21 o 
   1   5   4       57.41        1.00    623.21 o 
   3   5   4      673.49        1.00    792.26 o 
   5   5   4       49.62        1.00    607.20 o 
   7   5   4       10.10        1.00    746.25 o 
   9   5   4       66.01        1.00    678.23 o 
  11   5   4        8.51        1.00   1049.35 o 
  13   5   4      116.95        1.00    676.23 o 
 -14   6   4     2630.98     2669.89    106.04 o 
 -12   6   4     5026.04     4768.59    129.04 o 
 -10   6   4     4772.37     4854.62    131.04 o 
  -8   6   4     6673.89     6501.17    148.05 o 
  -6   6   4    13855.43    13800.61    288.10 o 
  -4   6   4    15355.12    15023.02    336.11 o 
  -2   6   4     5940.79     5891.97    139.05 o 
   0   6   4     4762.79     4749.81    178.56 o 
   2   6   4     5428.49     5219.75    127.04 o 
   4   6   4     2040.21     1978.66     87.03 o 
   6   6   4     3259.34     3124.04    103.03 o 
   8   6   4     4185.42     3943.32    115.04 o 
  10   6   4     2396.63     2212.74     94.03 o 
  12   6   4     3411.47     3341.12    107.04 o 
  -9   7   4       53.16        1.00    770.26 o 
  -7   7   4      125.07        1.00    734.25 o 
  -5   7   4      883.76      896.30     84.03 o 
  -3   7   4      371.89        1.00    829.28 o 
  -1   7   4     1022.64        1.00    865.29 o 
   1   7   4        4.74        1.00    965.32 o 
   3   7   4      134.88        1.00    783.26 o 
   5   7   4     1296.79     1390.46     83.03 o 
   7   7   4       97.24        1.00    988.33 o 
  -2   8   4     1740.30     1856.62    106.04 o 
   0   8   4     2797.67     2736.61     82.72 o 
 -19   1   5     2625.76     2561.86     88.03 o 
 -17   1   5     4469.91     4556.52    109.04 o 
 -15   1   5     6907.53     6886.30    171.06 o 
 -13   1   5     7452.04     8104.71    172.06 o 
 -11   1   5    12568.10    12462.17    340.11 o 
  -9   1   5    16909.43    16461.50    512.17 o 
  -7   1   5    86540.26    87955.41   2387.80 o 
  -5   1   5    36890.07    34653.58   1058.35 o 
  -3   1   5     5375.08     5100.71    213.07 o 
  -1   1   5    22996.72    23323.80    893.30 o 
   1   1   5    12017.26    11663.90    449.15 o 
   3   1   5    15715.64    15201.08    571.19 o 
   5   1   5    61265.64    59795.99   1904.64 o 
   7   1   5    25346.81    23241.77    682.23 o 
   9   1   5    18953.10    18525.19    520.17 o 
  11   1   5     9476.90     9459.16    208.07 o 
  13   1   5     5854.77     5875.96    138.05 o 
  15   1   5     5880.25     5851.96    119.04 o 
  17   1   5     6126.69     6141.05    134.04 o 
 -20   2   5      375.31        1.00   1032.35 o 
 -18   2   5     2506.90     2463.82     88.03 o 
 -16   2   5       50.88        1.00    589.20 o 
 -14   2   5      408.97        1.00    593.20 o 
 -12   2   5        0.88        1.00    888.30 o 
 -10   2   5        6.51        1.00    520.17 o 
  -8   2   5     1201.33     1075.36     65.02 o 
  -6   2   5      820.07      758.25     59.02 o 
  -4   2   5     6993.84     6517.18    207.07 o 
  -2   2   5       41.03        0.00    436.15 o 
   0   2   5     9963.60    10607.80    269.83 o 
   2   2   5     6496.03     7205.41    247.08 o 
   4   2   5     5047.78     5302.77    158.05 o 
   6   2   5      394.42      444.15     48.02 o 
   8   2   5       99.71        1.00    528.18 o 
  10   2   5     1460.63     1471.49     69.02 o 
  12   2   5     3297.68     3243.08     92.03 o 
  14   2   5       35.45        1.00    550.18 o 
  16   2   5      509.26      513.17     54.02 o 
 -19   3   5     2758.77     2795.93     95.03 o 
 -17   3   5     2437.75     2346.78     91.03 o 
 -15   3   5     6282.48     6506.18    130.04 o 
 -13   3   5    14012.78    14281.77    325.11 o 
 -11   3   5     6456.26     6203.07    157.05 o 
  -9   3   5    27473.06    28698.59    801.27 o 
  -7   3   5    13850.27    14663.90    406.14 o 
  -5   3   5    22139.90    21324.13    597.20 o 
  -3   3   5    20712.75    21636.23    684.23 o 
  -1   3   5    19763.84    19169.41    571.19 o 
   1   3   5    10501.54    10619.55    316.11 o 
   3   3   5     9105.89     9147.06    231.08 o 
   5   3   5     1535.32     1517.51     69.02 o 
   7   3   5    13022.86    12689.24    370.12 o 
   9   3   5     7899.68     7834.62    168.06 o 
  11   3   5    13408.54    12959.33    300.10 o 
  13   3   5     3138.79     3240.08     95.03 o 
  15   3   5     1458.74     1451.49     73.02 o 
 -18   4   5       86.12        1.00    664.22 o 
 -16   4   5      842.92      903.30     72.02 o 
 -14   4   5        7.92       83.03     49.02 o 
 -12   4   5     1003.47        1.00    697.23 o 
 -10   4   5      546.70        1.00    673.23 o 
  -8   4   5       56.80        1.00    633.21 o 
  -6   4   5      990.09      978.33     66.02 o 
  -4   4   5     4530.28     4353.46    129.04 o 
  -2   4   5     2071.18     2121.71     82.03 o 
   0   4   5     2132.37     2104.61     57.28 o 
   2   4   5     3762.93     3946.32    117.04 o 
   4   4   5     1585.83     1631.55     76.03 o 
   6   4   5      208.63        1.00    589.20 o 
   8   4   5     1334.09     1252.42     69.02 o 
  10   4   5      754.45        1.00    686.23 o 
  12   4   5       28.87        1.00    612.20 o 
  14   4   5       20.09        1.00    788.26 o 
 -15   5   5     2459.89     2765.92    110.04 o 
 -13   5   5     1758.53     1740.58     90.03 o 
 -11   5   5     8137.85     8411.81    184.06 o 
  -9   5   5     5267.42     5484.83    131.04 o 
  -7   5   5    11705.39    12544.19    300.10 o 
  -5   5   5    14591.19    14658.90    369.12 o 
  -3   5   5    14931.41    14853.97    371.12 o 
  -1   5   5     3894.86     3867.29    108.04 o 
   1   5   5    10806.09    11248.76    284.09 o 
   3   5   5    10734.23    10645.56    253.08 o 
   5   5   5     3883.05     4039.35    120.04 o 
   7   5   5     2929.26     2891.97     93.03 o 
   9   5   5    10973.57    11297.78    224.07 o 
  11   5   5     2740.71     2802.94     99.03 o 
  13   5   5     3611.81     3431.15    107.04 o 
 -14   6   5      401.57        1.00    747.25 o 
 -12   6   5      298.99        1.00    761.25 o 
 -10   6   5     2504.97     2705.90    107.04 o 
  -8   6   5      732.16      765.26     74.02 o 
  -6   6   5     2262.05     2159.72     95.03 o 
  -4   6   5     4230.40     4024.35    117.04 o 
  -2   6   5      151.22        1.00    733.25 o 
   0   6   5     1680.17     1723.40    100.03 o 
   2   6   5     1982.66     2167.72     90.03 o 
   4   6   5       25.50        1.00    979.33 o 
   6   6   5     1095.35     1184.40     71.02 o 
   8   6   5     1749.30     1664.56     85.03 o 
  10   6   5     1264.96        1.00    744.25 o 
  -9   7   5     4139.39     3955.32    126.04 o 
  -7   7   5     5247.16     4881.63    138.05 o 
  -5   7   5     9194.83     8889.97    180.06 o 
  -3   7   5     4163.37     3849.29    125.04 o 
  -1   7   5     1848.39     1871.63     98.03 o 
   1   7   5     3458.81     3384.13    116.04 o 
   3   7   5     6495.67     6561.19    151.05 o 
   5   7   5     4581.97     4243.42    124.04 o 
   7   7   5     3405.04     3292.10    107.04 o 
  -2   8   5      259.08      325.11     77.03 o 
   0   8   5       12.38        1.00    610.78 o 
 -20   0   6     9527.46     9226.08    176.06 o 
 -18   0   6     2041.12     1991.67     91.03 o 
 -16   0   6     1759.01     1921.64     77.03 o 
 -14   0   6    12855.93    12913.32    340.11 o 
 -12   0   6    11386.77    11926.99    255.09 o 
 -10   0   6    26717.39    25687.59    736.25 o 
  -8   0   6    44694.07    45737.29   1221.41 o 
  -6   0   6    13831.65    13077.37    449.15 o 
  -4   0   6    35600.83    34104.40   1053.35 o 
  -2   0   6    23345.46    24203.09    942.31 o 
   0   0   6    59732.15    59443.23   1469.83 o 
   2   0   6    38846.21    39194.10   1094.37 o 
   4   0   6       69.01        0.00    322.11 o 
   6   0   6    13758.85    14315.79    446.15 o 
   8   0   6     5971.47     5749.92    182.06 o 
  10   0   6     1487.28     1543.52     68.02 o 
  12   0   6     1163.76        1.00    556.19 o 
  14   0   6     8777.25     8472.83    189.06 o 
  16   0   6     3894.19     3825.28     99.03 o 
 -19   1   6       47.36        0.00     48.02 o 
 -17   1   6      326.86        1.00    593.20 o 
 -15   1   6     1470.52     1394.47     70.02 o 
 -13   1   6      764.18      768.26     60.02 o 
 -11   1   6     1299.34     1158.39     65.02 o 
  -9   1   6       91.24        0.00    289.10 o 
  -7   1   6      831.88      905.30     59.02 o 
  -5   1   6        3.84        0.00    341.11 o 
  -3   1   6     1092.19     1104.37     69.02 o 
  -1   1   6    15651.66    15935.33    605.20 o 
   1   1   6      483.81        0.00    348.12 o 
   3   1   6    17510.23    18786.28    624.21 o 
   5   1   6      606.83      720.24     53.02 o 
   7   1   6     3621.97     3684.23     94.03 o 
   9   1   6      134.71        1.00    495.17 o 
  11   1   6        6.20        1.00    512.17 o 
  13   1   6     1090.66     1091.36     63.02 o 
  15   1   6      129.44        1.00    535.18 o 
  17   1   6      134.28        1.00    551.18 o 
 -20   2   6     2438.51     2505.84     87.03 o 
 -18   2   6     4097.31     3922.31    106.04 o 
 -16   2   6     3588.93     3544.18     97.03 o 
 -14   2   6     7640.10     7955.66    184.06 o 
 -12   2   6     9752.74    10090.37    249.08 o 
 -10   2   6    10166.60    10775.60    284.09 o 
  -8   2   6    36232.04    35393.83   1084.36 o 
  -6   2   6    38846.90    38362.82   1119.37 o 
  -4   2   6    14131.28    13550.53    424.14 o 
  -2   2   6    61856.75    62950.05   1986.66 o 
   0   2   6    25219.95    25944.99    645.09 o 
   2   2   6    10235.41     9863.30    326.11 o 
   4   2   6    35152.79    35726.94   1046.35 o 
   6   2   6    12378.00    12808.28    366.12 o 
   8   2   6    14428.22    15259.10    395.13 o 
  10   2   6     5186.43     5248.75    112.04 o 
  12   2   6     2552.74     2513.84     83.03 o 
  14   2   6     2230.38     2242.75     81.03 o 
  16   2   6     5428.75     5457.82    115.04 o 
 -19   3   6       17.40        1.00    605.20 o 
 -17   3   6      259.20      270.09     58.02 o 
 -15   3   6      618.91      644.22     69.02 o 
 -13   3   6       27.85        1.00    601.20 o 
 -11   3   6     2435.64     2475.83     88.03 o 
  -9   3   6     1226.72     1216.41     86.03 o 
  -7   3   6      619.75      753.25     57.02 o 
  -5   3   6      207.74        0.00    295.10 o 
  -1   3   6      599.81      581.19     54.02 o 
   1   3   6     3582.87     3581.20    104.03 o 
   3   3   6     2664.56     2629.88     89.03 o 
   5   3   6     6538.94     6476.17    188.06 o 
   7   3   6      318.30        1.00    554.19 o 
   9   3   6      545.87      681.23     74.02 o 
  11   3   6      505.52        1.00    603.20 o 
  13   3   6      382.06      491.16     53.02 o 
  15   3   6      275.72        1.00    612.20 o 
 -18   4   6     3996.82     4127.38    113.04 o 
 -16   4   6     5178.18     5358.79    128.04 o 
 -14   4   6     1930.09     1909.64     88.03 o 
 -12   4   6     9999.29    10243.42    223.07 o 
 -10   4   6    10641.36    11208.75    292.10 o 
  -8   4   6    11650.27    11960.00    312.10 o 
  -6   4   6    28994.02    29362.82    827.28 o 
  -4   4   6    12997.91    13248.43    357.12 o 
  -2   4   6     8824.71     8614.88    209.07 o 
   0   4   6    18160.53    18193.03    365.02 o 
   2   4   6     7298.57     7792.60    210.07 o 
   4   4   6    18188.82    18447.17    491.16 o 
   6   4   6    25311.01    25418.50    655.22 o 
   8   4   6    10974.48    11733.92    267.09 o 
  10   4   6     8465.74     8665.90    175.06 o 
  12   4   6     2172.62     2170.73     86.03 o 
  14   4   6     1020.15        1.00    687.23 o 
 -15   5   6      716.14        1.00    763.26 o 
 -13   5   6       25.67        1.00    991.33 o 
 -11   5   6      592.19        1.00    793.27 o 
  -9   5   6      663.82      716.24     67.02 o 
  -7   5   6      294.84        1.00   1104.37 o 
  -5   5   6     2760.34     2950.99     95.03 o 
  -3   5   6     1295.50     1520.51     78.03 o 
  -1   5   6       50.76        1.00    729.24 o 
   1   5   6      499.01        1.00    665.22 o 
   3   5   6      143.42        1.00   1031.34 o 
   5   5   6     1251.18     1180.39     69.02 o 
   7   5   6     2364.42     2365.79     87.03 o 
   9   5   6      141.02      150.05     44.01 o 
  11   5   6       63.42        1.00    637.21 o 
  13   5   6      174.82        1.00    884.30 o 
 -14   6   6     1961.93     2049.69     96.03 o 
 -12   6   6     3566.81     3534.18    122.04 o 
 -10   6   6    14274.93    14323.79    312.10 o 
  -8   6   6     8195.35     8568.86    192.06 o 
  -6   6   6     2515.04     2646.88    128.04 o 
  -4   6   6     5743.05     5821.95    144.05 o 
  -2   6   6     3300.10     3139.05    103.03 o 
   0   6   6     2954.12     2890.60     71.09 o 
   2   6   6     7547.21     7628.55    159.05 o 
   4   6   6     4640.69     4716.58    117.04 o 
   6   6   6     5049.51     4802.61    130.04 o 
   8   6   6     5410.74     5114.71    127.04 o 
  10   6   6     3733.75     3811.27    110.04 o 
  -9   7   6     2071.15     1984.66    102.03 o 
  -7   7   6     1659.53        1.00    888.30 o 
  -5   7   6      732.50        1.00    826.28 o 
  -3   7   6      897.94      897.30     79.03 o 
  -1   7   6     1796.50     1847.62     95.03 o 
   1   7   6     1081.30     1103.37     83.03 o 
   3   7   6     1141.11        1.00    807.27 o 
   5   7   6      458.71        1.00    764.26 o 
   7   7   6     1659.41        1.00    762.25 o 
 -19   1   7     8550.58     8396.81    163.05 o 
 -17   1   7     4808.09     4644.55    110.04 o 
 -15   1   7     6934.01     6928.32    136.05 o 
 -13   1   7    13308.25    13634.56    292.10 o 
 -11   1   7     5535.71     6019.01    164.05 o 
  -9   1   7     8921.69     8678.90    239.08 o 
  -7   1   7    54237.12    52636.60   1288.43 o 
  -5   1   7    49838.05    48650.27   1223.41 o 
  -3   1   7    97369.54    94785.69   2448.82 o 
  -1   1   7    35595.73    35137.75   1053.35 o 
   1   1   7    49828.68    51336.16   1796.60 o 
   3   1   7    90536.52    85756.66   2265.76 o 
   5   1   7    33761.06    34652.58    991.33 o 
   7   1   7    13705.77    13523.52    359.12 o 
   9   1   7    14196.29    14046.70    343.11 o 
  11   1   7    10895.88    10929.65    219.07 o 
  13   1   7     9714.81     9258.09    207.07 o 
  15   1   7     4150.67     4340.45    104.03 o 
  17   1   7     1441.99        1.00    620.21 o 
 -20   2   7       61.14        1.00    578.19 o 
 -18   2   7        8.97        1.00    572.19 o 
 -16   2   7     2089.13     2158.72     80.03 o 
 -14   2   7      723.39      793.27     62.02 o 
 -12   2   7      557.10        1.00    622.21 o 
 -10   2   7     2860.30     3133.05     94.03 o 
  -8   2   7     2490.25     2248.75     82.03 o 
  -6   2   7     4805.55     4798.60    134.04 o 
  -4   2   7     4813.56     4926.65    160.05 o 
  -2   2   7    22129.53    23825.96    865.29 o 
   0   2   7     3179.72     3258.25     72.29 o 
   2   2   7     2475.77     2380.80     90.03 o 
   4   2   7     2872.34     2800.94     91.03 o 
   6   2   7      438.38      411.14     48.02 o 
   8   2   7     3760.69     3694.24     97.03 o 
  10   2   7     1368.55     1295.43     65.02 o 
  12   2   7     6013.88     5932.98    136.05 o 
  14   2   7     1157.87     1133.38     65.02 o 
  16   2   7       95.77        1.00    562.19 o 
 -19   3   7     3065.99     2928.98     95.03 o 
 -17   3   7     4987.06     4925.65    118.04 o 
 -15   3   7     5146.59     5091.70    116.04 o 
 -13   3   7     9114.30     9141.06    199.07 o 
 -11   3   7    10358.96    10684.57    267.09 o 
  -9   3   7    13284.17    13742.59    365.12 o 
  -7   3   7     8357.12     8481.83    252.08 o 
  -5   3   7    34535.39    36429.18   1071.36 o 
  -3   3   7    19571.32    19355.47    552.18 o 
  -1   3   7    36871.54    37364.49   1081.36 o 
   1   3   7     6272.93     6625.21    189.06 o 
   3   3   7    10649.48    11055.70    316.11 o 
   5   3   7    15108.69    16464.50    409.14 o 
   7   3   7     9201.62     9661.23    245.08 o 
   9   3   7    14094.41    13978.67    308.10 o 
  11   3   7    10404.58    10122.38    232.08 o 
  13   3   7     2209.02     2236.75     82.03 o 
  15   3   7     3648.50     3491.17     99.03 o 
 -18   4   7       26.65        1.00    659.22 o 
 -16   4   7      344.85        1.00    702.23 o 
 -14   4   7       93.08        1.00    674.23 o 
 -12   4   7       87.23        1.00    683.23 o 
 -10   4   7       29.17        1.00    641.21 o 
  -8   4   7     1061.56     1056.35     68.02 o 
  -6   4   7      101.87        1.00    587.20 o 
  -4   4   7     3204.23     3274.09     95.03 o 
  -2   4   7     8491.88     8222.75    229.08 o 
   0   4   7       59.29        1.00    473.09 o 
   2   4   7     1934.64     1980.66     79.03 o 
   4   4   7        5.23        1.00    556.19 o 
   6   4   7        3.11        1.00    570.19 o 
   8   4   7        3.03        1.00    964.32 o 
  10   4   7      317.06        1.00    639.21 o 
  12   4   7     1783.33     1765.59     81.03 o 
  14   4   7     2367.35     2475.83     91.03 o 
 -15   5   7     2763.28     2923.98    105.04 o 
 -13   5   7     4070.15     4298.44    121.04 o 
 -11   5   7    11861.68    12643.23    287.10 o 
  -9   5   7     6180.43     6697.24    187.06 o 
  -7   5   7     9686.31     9905.31    236.08 o 
  -5   5   7     9469.01     9021.02    207.07 o 
  -3   5   7    16909.27    16843.63    419.14 o 
  -1   5   7    10349.85    11361.80    274.09 o 
   1   5   7    11191.62    11487.84    257.09 o 
   3   5   7     2716.04     2618.88     92.03 o 
   5   5   7     8913.48     8601.88    208.07 o 
   7   5   7    13714.45    13846.63    308.10 o 
   9   5   7     4859.64     4696.57    119.04 o 
  11   5   7     3792.96     3584.20    108.04 o 
  13   5   7     4083.44     4173.40    113.04 o 
 -14   6   7      722.01      726.24     77.03 o 
 -12   6   7      614.90      649.22     74.02 o 
 -10   6   7        9.50        1.00    778.26 o 
  -8   6   7       27.48        1.00    736.25 o 
  -6   6   7       55.22        1.00    754.25 o 
  -4   6   7     1077.05     1107.37     71.02 o 
  -2   6   7     4087.95     3918.31    112.04 o 
   0   6   7     3065.08     3117.76    112.04 o 
   2   6   7      341.47        1.00    733.25 o 
   4   6   7     1459.80     1454.49     78.03 o 
   6   6   7      192.03        1.00    673.23 o 
   8   6   7      402.43        1.00    702.23 o 
  10   6   7      474.10        1.00    831.28 o 
  -9   7   7     6756.53     6581.20    161.05 o 
  -7   7   7     2866.76     2880.96    121.04 o 
  -5   7   7     5561.58     5384.80    137.05 o 
  -3   7   7     6092.93     5642.89    141.05 o 
  -1   7   7     5479.79     5179.73    136.05 o 
   1   7   7     4734.02     4553.52    131.04 o 
   3   7   7     5222.11     5154.72    136.05 o 
   5   7   7     4811.21     4538.52    124.04 o 
   7   7   7     5336.78     5342.79    136.05 o 
 -20   0   8     4045.61     3926.31    101.03 o 
 -18   0   8     7111.04     6760.26    129.04 o 
 -16   0   8     2264.17     2280.76     89.03 o 
 -14   0   8     3399.75     3384.13     96.03 o 
 -12   0   8    18158.97    18082.04    476.16 o 
 -10   0   8     6161.33     5876.96    155.05 o 
  -8   0   8    12945.72    12967.33    441.15 o 
  -6   0   8    57948.13    57771.31   1915.64 o 
  -4   0   8     2002.94     1748.58     86.03 o 
  -2   0   8    84808.51    83492.91   2350.79 o 
   0   0   8    36751.34    37777.50   1064.86 o 
   2   0   8      207.73        0.00    385.13 o 
   4   0   8    10804.41     9359.13    272.09 o 
   6   0   8     4977.50     4813.61    148.05 o 
   8   0   8    10835.59    11134.72    296.10 o 
  10   0   8    96373.91    91072.45   1581.53 o 
  12   0   8    19677.54    19869.64    429.14 o 
  14   0   8     4266.10     4475.50    103.03 o 
  16   0   8     2224.17     2214.74     78.03 o 
 -19   1   8       65.01        1.00    574.19 o 
 -17   1   8        4.70        1.00    569.19 o 
 -15   1   8      182.63        1.00    734.25 o 
 -13   1   8     1263.36     1365.46     70.02 o 
 -11   1   8      101.82       76.03     43.01 o 
  -9   1   8     2769.59     2673.89     88.03 o 
  -7   1   8      189.99      194.06     46.02 o 
  -5   1   8      846.04      972.33     60.02 o 
  -3   1   8       11.14        0.00    344.12 o 
  -1   1   8    20453.63    21069.04    819.27 o 
   1   1   8    17213.21    17857.97    611.20 o 
   3   1   8     2146.74     2160.72     76.03 o 
   5   1   8     1439.80     1535.51     66.02 o 
   7   1   8     1339.16     1316.44     62.02 o 
   9   1   8      906.36      982.33     58.02 o 
  11   1   8     2365.34     2233.75     77.03 o 
  13   1   8      166.90        1.00    557.19 o 
  15   1   8     1005.30      970.32     62.02 o 
 -20   2   8     3663.17     3543.18    102.03 o 
 -18   2   8     6182.11     6011.01    140.05 o 
 -16   2   8     5451.48     5328.78    118.04 o 
 -14   2   8     3813.22     3960.32    104.03 o 
 -12   2   8     2608.83     2839.95     91.03 o 
 -10   2   8     8772.93     9222.08    260.09 o 
  -8   2   8    26449.02    27035.04    755.25 o 
  -6   2   8    21871.43    22174.41    677.23 o 
  -4   2   8    74662.19    74703.97   2163.72 o 
  -2   2   8    19821.01    20940.00    656.22 o 
   0   2   8    12717.33    12216.76    279.70 o 
   2   2   8    24882.40    25674.58    868.29 o 
   4   2   8    13339.27    12077.04    353.12 o 
   6   2   8     6680.84     6535.18    186.06 o 
   8   2   8    35326.47    35055.72   1008.34 o 
  10   2   8    24183.55    23911.99    587.20 o 
  12   2   8    16267.03    17144.73    377.13 o 
  14   2   8     4675.46     4704.57    108.04 o 
  16   2   8     3441.35     3417.14     94.03 o 
 -19   3   8        1.01        1.00    602.20 o 
 -17   3   8      143.05      193.06     42.01 o 
 -15   3   8      478.37        1.00    742.25 o 
 -13   3   8      823.56      787.26     62.02 o 
 -11   3   8     1649.52     1733.58     78.03 o 
  -9   3   8      181.79        1.00    566.19 o 
  -7   3   8      210.89        1.00    975.33 o 
  -5   3   8     2045.70     1958.65     77.03 o 
  -3   3   8      671.01      627.21     54.02 o 
  -1   3   8     3406.84     3618.21    118.04 o 
   1   3   8    17471.27    17994.02    525.18 o 
   3   3   8      364.20        0.00    330.11 o 
   5   3   8     1895.86     2065.69     77.03 o 
   7   3   8      449.67        1.00    566.19 o 
   9   3   8      663.43        1.00    612.20 o 
  11   3   8      183.77      212.07     48.02 o 
  13   3   8      460.00        1.00    604.20 o 
  15   3   8       29.54        1.00    568.19 o 
 -18   4   8     2816.30     2920.98    104.03 o 
 -16   4   8     6550.42     6955.33    164.05 o 
 -14   4   8     5161.31     5463.83    130.04 o 
 -12   4   8      257.24        1.00    704.24 o 
 -10   4   8     2496.01     2595.87     94.03 o 
  -8   4   8    12135.40    12293.11    313.10 o 
  -6   4   8    25007.41    26023.70    662.22 o 
  -4   4   8    37088.21    38887.00   1122.38 o 
  -2   4   8    18156.84    18833.29    501.17 o 
   0   4   8    11566.85    11292.98    290.10 o 
   2   4   8    21458.17    20673.91    511.17 o 
   4   4   8    11406.26    11536.86    277.09 o 
   6   4   8    18519.76    18650.23    448.15 o 
   8   4   8    13328.98    13581.54    294.10 o 
  10   4   8     4059.99     4262.42    108.04 o 
  12   4   8     6391.28     6251.09    130.04 o 
  14   4   8     6518.39     6256.09    131.04 o 
 -15   5   8     1005.10     1107.37     77.03 o 
 -13   5   8       49.77        1.00    755.25 o 
 -11   5   8      579.62      706.24     65.02 o 
  -9   5   8      198.29        1.00    773.26 o 
  -7   5   8     1942.00     2029.68     88.03 o 
  -5   5   8      492.48        1.00    621.21 o 
  -3   5   8        3.93        1.00    610.20 o 
  -1   5   8        3.55        1.00    645.22 o 
   1   5   8       52.83        1.00    736.25 o 
   3   5   8      403.82        1.00    629.21 o 
   5   5   8      219.18        1.00    638.21 o 
   7   5   8      316.40        1.00    670.22 o 
   9   5   8      143.00        1.00    646.22 o 
  11   5   8        2.00        1.00    637.21 o 
 -14   6   8     2700.44     2748.92    107.04 o 
 -12   6   8     2504.87     2756.92    106.04 o 
 -10   6   8     1027.92     1083.36     82.03 o 
  -8   6   8      709.44        1.00    768.26 o 
  -6   6   8     6427.70     6157.06    131.04 o 
  -4   6   8     5497.96     5445.82    126.04 o 
  -2   6   8     8047.62     8058.69    182.06 o 
   0   6   8    13383.41    13311.73    224.07 o 
   2   6   8     5240.03     4990.67    122.04 o 
   4   6   8     3550.32     3415.14    107.04 o 
   6   6   8     6517.37     6380.13    138.05 o 
   8   6   8     3201.32     3329.11    105.04 o 
  10   6   8     2636.30     2650.89     97.03 o 
  -9   7   8        9.62        0.00     58.02 o 
  -7   7   8      443.59        1.00    759.25 o 
  -5   7   8      482.80        1.00    734.25 o 
  -3   7   8      322.71        1.00    766.26 o 
  -1   7   8      377.98      366.12     77.03 o 
   1   7   8      297.78        1.00    753.25 o 
   3   7   8     1002.01        1.00    778.26 o 
   5   7   8      708.95      782.26     70.02 o 
 -19   1   9     6176.02     6188.07    123.04 o 
 -17   1   9     6493.60     6427.15    131.04 o 
 -15   1   9     6000.94     6561.19    138.05 o 
 -13   1   9     6437.13     6200.07    138.05 o 
 -11   1   9     8285.59     8079.70    218.07 o 
  -9   1   9    15903.00    15893.31    494.17 o 
  -7   1   9    20555.16    19582.55    645.22 o 
  -5   1   9    15312.25    14319.79    478.16 o 
  -3   1   9    71121.05    71955.05   2125.71 o 
  -1   1   9    52175.44    51753.30   1754.59 o 
   1   1   9     1189.06     1000.33     58.02 o 
   3   1   9     3219.17     2730.91     82.03 o 
   5   1   9    18223.43    17845.96    500.17 o 
   7   1   9     7306.42     7219.41    182.06 o 
   9   1   9    14043.36    13819.62    335.11 o 
  11   1   9    13978.10    13792.61    336.11 o 
  13   1   9     4583.55     4535.52    105.04 o 
  15   1   9     7507.02     7429.48    143.05 o 
 -20   2   9      146.31        1.00    596.20 o 
 -18   2   9       55.15        1.00    565.19 o 
 -16   2   9       36.07        1.00    593.20 o 
 -14   2   9      889.28        1.00    807.27 o 
 -12   2   9     2060.69     2094.70     80.03 o 
 -10   2   9     1167.07     1239.41     67.02 o 
  -8   2   9      894.23      971.32     60.02 o 
  -6   2   9      898.45     1102.37     63.02 o 
  -4   2   9     4684.95     5459.83    182.06 o 
  -2   2   9      116.02        0.00    308.10 o 
   0   2   9     1878.48     1960.03     51.99 o 
   2   2   9      990.99     1047.35     59.02 o 
   4   2   9     3664.01     3833.28     97.03 o 
   6   2   9      408.32      364.12     83.03 o 
   8   2   9     9405.42     9099.04    215.07 o 
  10   2   9      132.00        1.00    532.18 o 
  12   2   9      593.54        1.00    592.20 o 
  14   2   9       16.08        1.00    548.18 o 
 -19   3   9     3712.81     3677.23    105.04 o 
 -17   3   9     6987.57     7036.35    138.05 o 
 -15   3   9     3612.41     3561.19    105.04 o 
 -13   3   9     3081.69     3074.03     95.03 o 
 -11   3   9     5965.00     6317.11    150.05 o 
  -9   3   9     7049.43     7019.35    174.06 o 
  -7   3   9     2227.72     2004.67     77.03 o 
  -5   3   9     7020.48     7141.39    165.06 o 
  -3   3   9     8661.93     8581.87    221.07 o 
  -1   3   9    13015.99    13141.39    368.12 o 
   1   3   9    11068.13    10321.45    281.09 o 
   3   3   9     8977.64     9336.12    225.08 o 
   5   3   9     2417.04     2259.76     78.03 o 
   7   3   9    11726.28    11881.97    266.09 o 
   9   3   9     9686.17     9510.18    225.08 o 
  11   3   9     5140.03     4889.63    112.04 o 
  13   3   9    11627.58    11431.82    217.07 o 
  15   3   9     4504.02     4649.55    110.04 o 
 -18   4   9       77.51        1.00    647.22 o 
 -16   4   9       17.55        1.00    650.22 o 
 -14   4   9      231.92      267.09     74.02 o 
 -12   4   9     2688.79     2812.94     98.03 o 
 -10   4   9     8738.16     8990.00    215.07 o 
  -8   4   9       90.71        1.00    649.22 o 
  -6   4   9     1495.12     1472.49     72.02 o 
  -4   4   9      106.45       89.03     46.02 o 
  -2   4   9     2010.06     2196.73     82.03 o 
   0   4   9     1984.86     1901.56     54.79 o 
   2   4   9     4630.24     4844.62    129.04 o 
   4   4   9      484.38        1.00    577.19 o 
   6   4   9    11448.81    11174.74    258.09 o 
   8   4   9     3351.39     3683.23    104.03 o 
  10   4   9       27.16        1.00    620.21 o 
  12   4   9       25.51        1.00    603.20 o 
 -15   5   9     6158.45     6818.28    147.05 o 
 -13   5   9     3539.46     3747.25    115.04 o 
 -11   5   9     1295.83     1380.46     80.03 o 
  -9   5   9     2321.43     2514.84     92.03 o 
  -7   5   9     4484.71     4840.62    118.04 o 
  -5   5   9     4122.24     4015.34    105.04 o 
  -3   5   9     6475.83     6553.19    147.05 o 
  -1   5   9     5478.25     5315.78    149.05 o 
   1   5   9    12644.19    13132.39    318.11 o 
   3   5   9     5564.55     5654.89    138.05 o 
   5   5   9     4434.26     4402.47    111.04 o 
   7   5   9     4595.02     4792.60    118.04 o 
   9   5   9     3430.51     3677.23    107.04 o 
  11   5   9     4988.09     5032.68    121.04 o 
 -12   6   9     1716.91     1638.55     98.03 o 
 -10   6   9     3277.71     3345.12    113.04 o 
  -8   6   9     3147.29     3259.09    110.04 o 
  -6   6   9     1243.91        1.00    723.24 o 
  -4   6   9      240.31        1.00    722.24 o 
  -2   6   9      317.82      252.08     56.02 o 
   0   6   9     1732.06     1621.10     63.30 o 
   2   6   9      463.22        1.00    679.23 o 
   4   6   9     2633.94     2504.84     97.03 o 
   6   6   9     1934.37     2016.67     94.03 o 
   8   6   9     1130.53        1.00    703.24 o 
  -9   7   9      409.67      506.17    111.04 o 
  -7   7   9     3289.08     2946.99    108.04 o 
  -5   7   9     5802.43     5663.89    137.05 o 
  -3   7   9     2041.12     2150.72     93.03 o 
  -1   7   9     4537.62     4133.38    123.04 o 
   1   7   9     5142.72     5232.75    134.04 o 
   3   7   9     3278.26     3556.19    114.04 o 
   5   7   9     2244.02     2227.74     98.03 o 
 -20   0  10     4086.76     3868.29    101.03 o 
 -18   0  10     2381.14     2226.74     81.03 o 
 -16   0  10    16767.59    16519.52    378.13 o 
 -14   0  10    45479.93    45682.27   1149.38 o 
 -12   0  10     6563.58     6733.25    183.06 o 
 -10   0  10    10750.14    10927.65    311.10 o 
  -4   0  10    14032.14    13274.44    410.14 o 
  -2   0  10   106596.66   108873.40   2583.86 o 
   0   0  10     1296.50     1163.20    615.21 o 
   2   0  10    67518.19    64657.62   1915.64 o 
   4   0  10    18145.90    18029.03    501.17 o 
   6   0  10     6184.52     6037.02    150.05 o 
   8   0  10     6808.16     7083.37    160.05 o 
  10   0  10     2315.83     2298.77     90.03 o 
  12   0  10     3102.12     3155.05     86.03 o 
  14   0  10     8424.43     8476.83    184.06 o 
  16   0  10     2661.60     2420.81     82.03 o 
 -19   1  10      117.44        1.00    552.18 o 
 -17   1  10      116.86        1.00    559.19 o 
 -15   1  10      496.42      557.19     53.02 o 
 -13   1  10     2517.61     2366.79     84.03 o 
 -11   1  10      438.45      541.18     51.02 o 
  -9   1  10     2660.26     2826.95     85.03 o 
  -7   1  10      955.94     1013.34     58.02 o 
  -5   1  10     2618.08     2568.86     87.03 o 
  -3   1  10     3644.10     3705.24    128.04 o 
  -1   1  10       60.30        0.00    353.12 o 
   1   1  10      908.86      862.29     55.02 o 
   3   1  10       32.19        0.00    378.13 o 
   5   1  10       32.90        1.00    788.26 o 
   7   1  10      176.81        1.00    486.16 o 
   9   1  10     2193.25     2196.73     75.03 o 
  11   1  10        1.08        1.00    563.19 o 
  13   1  10      251.91        1.00    577.19 o 
  15   1  10       30.68        1.00    684.23 o 
 -20   2  10     3975.58     4064.36    104.03 o 
 -18   2  10     6131.23     5961.99    132.04 o 
 -16   2  10    12783.28    12559.20    272.09 o 
 -14   2  10    20281.66    20606.89    435.15 o 
 -12   2  10    24146.73    24531.20    560.19 o 
 -10   2  10     8064.87     7902.64    218.07 o 
  -8   2  10     6432.43     6128.05    162.05 o 
  -6   2  10     5862.25     5465.83    138.05 o 
  -4   2  10    14191.65    13470.50    407.14 o 
  -2   2  10    14438.28    14308.78    414.14 o 
   0   2  10    49360.82    49878.55    848.07 o 
   2   2  10    13843.76    13502.51    398.13 o 
   4   2  10    25201.55    25062.38    689.23 o 
   6   2  10     8368.02     8545.86    209.07 o 
   8   2  10      892.44      932.31     60.02 o 
  10   2  10     1022.44        1.00    618.21 o 
  12   2  10     5347.39     5413.81    115.04 o 
  14   2  10     4871.13     4980.67    111.04 o 
 -19   3  10        6.71        1.00    603.20 o 
 -17   3  10       78.65        1.00    624.21 o 
 -15   3  10       13.70        1.00    986.33 o 
 -13   3  10     5532.92     5753.92    135.05 o 
 -11   3  10     5905.29     5796.94    146.05 o 
  -9   3  10      532.14      618.21     55.02 o 
  -7   3  10     1657.22     1660.56     72.02 o 
  -5   3  10     2659.21     2542.85     84.03 o 
  -3   3  10      232.25        0.00    301.10 o 
  -1   3  10      326.69        0.00    334.11 o 
   1   3  10       14.30        0.00    450.15 o 
   3   3  10       93.89        1.00    732.24 o 
   5   3  10      416.59      513.17     51.02 o 
   7   3  10     2747.92     2744.92     83.03 o 
   9   3  10      509.62      450.15     52.02 o 
  11   3  10       97.52        1.00    556.19 o 
  13   3  10      198.45        1.00    569.19 o 
 -18   4  10     7532.31     7870.63    152.05 o 
 -16   4  10     6789.54     7251.42    147.05 o 
 -14   4  10     6774.94     6968.33    162.05 o 
 -12   4  10    14521.63    15150.07    330.11 o 
 -10   4  10    10508.45    10808.61    242.08 o 
  -8   4  10    10958.36    11365.80    281.09 o 
  -6   4  10    16706.56    17631.89    441.15 o 
  -4   4  10     6520.52     6604.21    147.05 o 
  -2   4  10    10591.63    10504.51    240.08 o 
   0   4  10    11981.00    12100.45    259.59 o 
   2   4  10    13734.56    13436.49    325.11 o 
   4   4  10    10766.13    10656.56    232.08 o 
   6   4  10     2228.15     2146.72     83.03 o 
   8   4  10      326.77      339.11     74.02 o 
  10   4  10     3658.22     3801.27    103.03 o 
  12   4  10     3817.38     3829.28    103.03 o 
 -15   5  10        8.91        1.00   1103.37 o 
 -13   5  10       91.03        1.00    935.31 o 
 -11   5  10     2094.92     2255.75     94.03 o 
  -9   5  10      205.09      221.07     49.02 o 
  -7   5  10      157.32        1.00    727.24 o 
  -5   5  10     2109.21     1918.64    118.04 o 
  -3   5  10      416.58      396.13     90.03 o 
  -1   5  10      496.64      487.16     57.02 o 
   1   5  10      492.94        1.00    621.21 o 
   3   5  10     1417.55     1498.50     73.02 o 
   5   5  10     2910.78     3080.03    105.04 o 
   7   5  10     1090.41     1029.34     70.02 o 
   9   5  10       50.29        1.00    627.21 o 
  11   5  10      807.98      825.28     69.02 o 
 -12   6  10     4302.35     4606.54    127.04 o 
 -10   6  10     4694.84     4729.58    130.04 o 
  -8   6  10     3072.97     3151.05    107.04 o 
  -6   6  10     4978.75     4556.52    118.04 o 
  -4   6  10     5529.64     5352.79    123.04 o 
  -2   6  10     4002.05     4057.36    114.04 o 
   0   6  10     4247.42     4325.48     83.82 o 
   2   6  10     6111.40     6068.03    136.05 o 
   4   6  10      785.21        1.00    713.24 o 
   6   6  10      593.50        1.00    690.23 o 
   8   6  10     3348.31     3102.04    101.03 o 
  -9   7  10     1586.40     1362.46     92.03 o 
  -7   7  10      550.99      551.18     68.02 o 
  -5   7  10      462.45      539.18     65.02 o 
  -3   7  10      473.25      550.18     64.02 o 
  -1   7  10      197.10        1.00    728.24 o 
   1   7  10      778.28      783.26     74.02 o 
   3   7  10     1063.80     1068.36     77.03 o 
 -19   1  11     3288.93     3090.03     94.03 o 
 -17   1  11    10220.54    10411.48    211.07 o 
 -15   1  11    38708.12    38213.77    872.29 o 
 -13   1  11    21577.80    21193.08    508.17 o 
 -11   1  11    10293.72     9593.21    247.08 o 
  -9   1  11    30532.33    30526.21    771.26 o 
  -7   1  11    23261.98    23741.94    688.23 o 
  -5   1  11    18467.15    17862.97    594.20 o 
  -3   1  11    17836.64    17376.81    590.20 o 
  -1   1  11    16266.13    16418.49    489.16 o 
   1   1  11    40397.95    42818.31   1079.36 o 
   3   1  11    41099.16    41934.02   1061.35 o 
   5   1  11    11151.30    11084.71    263.09 o 
   7   1  11     9733.44     8989.00    214.07 o 
   9   1  11     5032.51     4993.67    124.04 o 
  11   1  11     1400.07     1337.45     64.02 o 
  13   1  11     4108.31     4357.46    101.03 o 
  15   1  11     5368.79     5637.88    114.04 o 
 -20   2  11      142.64        1.00    565.19 o 
 -18   2  11      858.20      809.27     64.02 o 
 -16   2  11     2884.75     2856.96     90.03 o 
 -14   2  11     2378.48     2169.73     81.03 o 
 -12   2  11     1240.52     1180.39     67.02 o 
 -10   2  11     2081.44     2490.83     83.03 o 
  -8   2  11     1413.45     1630.55     71.02 o 
  -6   2  11     3818.17     4037.35    108.04 o 
  -4   2  11    10535.71    11528.85    371.12 o 
  -2   2  11     3882.22     3931.31    116.04 o 
   0   2  11      322.25      489.26     80.53 o 
   2   2  11      990.31      982.33     57.02 o 
   4   2  11      195.90      232.08     54.02 o 
   6   2  11      831.88      811.27     55.02 o 
   8   2  11      153.73      151.05     37.01 o 
  10   2  11      394.16        1.00    601.20 o 
  12   2  11     1216.93     1348.45     67.02 o 
  14   2  11        1.23        1.00    521.17 o 
 -19   3  11     2387.96     2437.81     89.03 o 
 -17   3  11     4308.80     4226.41    111.04 o 
 -15   3  11     4864.71     5021.68    119.04 o 
 -13   3  11    23358.34    24843.30    561.19 o 
 -11   3  11    14231.67    13902.65    333.11 o 
  -9   3  11     7980.86     8884.97    229.08 o 
  -7   3  11    14119.84    14693.91    361.12 o 
  -5   3  11     2231.01     2067.69     77.03 o 
  -3   3  11    12182.06    13183.41    338.11 o 
  -1   3  11    39954.30    39590.23   1088.36 o 
   1   3  11    29760.21    30644.24    763.26 o 
   3   3  11    14018.47    14597.88    386.13 o 
   5   3  11     9074.38     9091.04    236.08 o 
   7   3  11     3391.15     3140.05     90.03 o 
   9   3  11     5859.84     5930.98    143.05 o 
  11   3  11     7132.41     7254.43    147.05 o 
  13   3  11     3848.69     3860.29    101.03 o 
 -16   4  11      386.55        1.00    685.23 o 
 -14   4  11      223.71        1.00    663.22 o 
 -12   4  11       14.22        1.00    951.32 o 
 -10   4  11        2.63        1.00    606.20 o 
  -8   4  11      259.11        1.00    759.25 o 
  -6   4  11     4438.72     4467.49    109.04 o 
  -4   4  11      201.43        1.00    555.19 o 
  -2   4  11     2773.05     3015.01     91.03 o 
   0   4  11     2149.06     2088.41     55.83 o 
   2   4  11      201.33      186.06     44.01 o 
   4   4  11       26.14        1.00    568.19 o 
   6   4  11      217.97        1.00    625.21 o 
   8   4  11     1470.18     1268.42     71.02 o 
  10   4  11      922.71        1.00    661.22 o 
  12   4  11      334.30        1.00    641.21 o 
 -15   5  11     2739.99     3049.02    106.04 o 
 -13   5  11     3582.81     4044.35    117.04 o 
 -11   5  11    16213.23    17575.88    379.13 o 
  -9   5  11     6615.10     6566.20    139.05 o 
  -7   5  11     4314.74     4216.41    112.04 o 
  -5   5  11    12026.83    12177.07    276.09 o 
  -3   5  11     8958.80     9422.15    187.06 o 
  -1   5  11    15016.83    14968.00    338.11 o 
   1   5  11    11033.03    11260.76    274.09 o 
   3   5  11     4813.20     5140.72    121.04 o 
   5   5  11     3191.32     3302.10    102.03 o 
   7   5  11     2622.07     2754.92     93.03 o 
   9   5  11     3646.52     3825.28    106.04 o 
 -12   6  11      288.57        1.00    746.25 o 
 -10   6  11      192.42        1.00    722.24 o 
  -8   6  11     1007.51     1138.38     76.03 o 
  -6   6  11       21.97        1.00    640.21 o 
  -4   6  11     1679.65     1571.53     82.03 o 
  -2   6  11     1568.18     1535.51     80.03 o 
   0   6  11      771.11      728.12    373.62 o 
   2   6  11      429.00      427.14     96.03 o 
   4   6  11      268.94        1.00   1032.35 o 
   6   6  11      822.25      709.24     68.02 o 
   8   6  11      703.81        1.00    713.24 o 
  -9   7  11     4795.21     4708.57    132.04 o 
  -7   7  11     3980.51     3962.32    116.04 o 
  -5   7  11     7016.89     6138.05    140.05 o 
  -3   7  11     6038.95     5845.95    138.05 o 
  -1   7  11     2337.08     2243.75     95.03 o 
   1   7  11     2901.46     3029.01    105.04 o 
   3   7  11     1985.75     1983.66     91.03 o 
 -20   0  12     1868.89     1659.55     77.03 o 
 -18   0  12     5234.95     4916.64    117.04 o 
 -16   0  12      102.55        1.00    569.19 o 
 -14   0  12     3758.00     3832.28     97.03 o 
 -12   0  12     8471.61     7958.66    200.07 o 
 -10   0  12    24323.74    24168.08    695.23 o 
  -8   0  12    24940.24    25863.65    706.24 o 
  -6   0  12    33488.63    35303.80   1017.34 o 
  -4   0  12    18870.74    18092.05    518.17 o 
  -2   0  12    25649.20    27964.35    902.30 o 
   0   0  12    18806.98    18068.00    358.75 o 
   2   0  12    34407.66    34021.37    955.32 o 
   4   0  12     8682.15     8624.88    231.08 o 
   6   0  12    16789.81    16379.48    427.14 o 
   8   0  12    14190.69    14015.69    358.12 o 
  10   0  12    11557.76    11844.96    242.08 o 
  12   0  12     2738.35     2595.87     88.03 o 
  14   0  12     4536.25     4596.54    103.03 o 
 -19   1  12        6.49        1.00    556.19 o 
 -17   1  12     2988.38     3001.00     92.03 o 
 -15   1  12       21.11        1.00    968.32 o 
 -13   1  12      552.63      667.22     55.02 o 
 -11   1  12     4952.74     4780.60    126.04 o 
  -9   1  12      769.61      676.23     52.02 o 
  -7   1  12       18.95        0.00    289.10 o 
  -5   1  12     1372.72     1412.47     65.02 o 
  -3   1  12      729.55      706.24     53.02 o 
  -1   1  12     1028.21     1097.37     58.02 o 
   1   1  12     1633.18     1829.61     69.02 o 
   3   1  12     1664.36     1664.56     67.02 o 
   5   1  12      134.43        1.00    735.25 o 
   7   1  12      117.84        1.00    484.16 o 
   9   1  12       20.01        1.00    506.17 o 
  11   1  12      149.18        1.00    515.17 o 
  13   1  12       91.62        1.00    529.18 o 
 -20   2  12     3609.29     3536.18     98.03 o 
 -18   2  12     1404.82     1435.48     73.02 o 
 -16   2  12     3474.37     3292.10    100.03 o 
 -14   2  12     5227.32     5271.76    115.04 o 
 -12   2  12    11886.14    11782.94    311.10 o 
 -10   2  12    13286.21    13983.68    352.12 o 
  -8   2  12    37267.59    39033.05   1076.36 o 
  -6   2  12    15000.28    15427.16    429.14 o 
  -4   2  12    15923.28    16464.50    438.15 o 
  -2   2  12    21950.12    21461.17    637.21 o 
   0   2  12    15893.08    15646.49    282.59 o 
   2   2  12     9946.71     9424.15    246.08 o 
   4   2  12    21806.18    22314.46    557.19 o 
   6   2  12     6665.69     6768.26    159.05 o 
   8   2  12    11746.55    12153.06    264.09 o 
  10   2  12     5177.33     5160.73    106.04 o 
  12   2  12     2400.77     2459.82     82.03 o 
  14   2  12     3641.88     3520.18     95.03 o 
 -19   3  12     1127.49     1090.36     71.02 o 
 -17   3  12     2093.57     2213.74     85.03 o 
 -15   3  12      770.18        1.00    646.22 o 
 -13   3  12      189.99      251.08     60.02 o 
 -11   3  12      252.18        1.00    618.21 o 
  -9   3  12      558.08      580.19     67.02 o 
  -7   3  12       61.36        1.00    693.23 o 
  -5   3  12      107.13      104.03     28.01 o 
  -3   3  12      422.33      516.17     64.02 o 
  -1   3  12     5150.29     5447.82    132.04 o 
   1   3  12     1528.13     1543.52     68.02 o 
   3   3  12      258.17        1.00    538.18 o 
   5   3  12      592.62        1.00    545.18 o 
   7   3  12       97.83        1.00    546.18 o 
   9   3  12      975.91      921.31     65.02 o 
  11   3  12      930.41      859.29     60.02 o 
  13   3  12        2.10        1.00    626.21 o 
 -16   4  12     3939.99     4062.36    113.04 o 
 -14   4  12     5604.22     5776.93    131.04 o 
 -12   4  12     7764.33     7980.67    169.06 o 
 -10   4  12    16874.64    18040.03    384.13 o 
  -8   4  12     8010.77     7872.63    198.07 o 
  -6   4  12     9157.58     9305.11    237.08 o 
  -4   4  12    13121.46    13307.45    335.11 o 
  -2   4  12     6683.24     6790.27    133.04 o 
   0   4  12     7339.97     7466.06    164.05 o 
   2   4  12    11733.18    11544.86    256.09 o 
   4   4  12     7676.19     8015.68    196.07 o 
   6   4  12    13141.25    13756.60    326.11 o 
   8   4  12     5699.13     5915.98    133.04 o 
  10   4  12     1272.25     1210.40     70.02 o 
  12   4  12     2070.84     2047.68     88.03 o 
 -15   5  12      218.88        1.00    735.25 o 
 -13   5  12      223.08      258.09     61.02 o 
 -11   5  12        2.48        1.00    664.22 o 
  -9   5  12      488.66        1.00    696.23 o 
  -7   5  12      308.11        1.00    675.23 o 
  -5   5  12      230.35      275.09     66.02 o 
  -3   5  12     3077.65     3201.07     96.03 o 
  -1   5  12     2010.03     1969.66     80.03 o 
   1   5  12      397.45        1.00    687.23 o 
   3   5  12      720.83      667.22     61.02 o 
   5   5  12      227.28        1.00    607.20 o 
   7   5  12      252.55        1.00    646.22 o 
   9   5  12      248.81        1.00    683.23 o 
 -12   6  12     4888.59     4630.55    131.04 o 
 -10   6  12     5626.30     5651.89    136.05 o 
  -8   6  12     3669.82     3570.19    110.04 o 
  -6   6  12     3809.13     3599.20    119.04 o 
  -4   6  12     3436.67     3344.12    104.03 o 
  -2   6  12     4886.68     4974.66    125.04 o 
   0   6  12     5533.51     5586.46    128.54 o 
   2   6  12     3787.39     3726.25    112.04 o 
   4   6  12     7379.83     7358.46    148.05 o 
   6   6  12    10231.88     9877.30    187.06 o 
  -7   7  12     1222.62     1158.39     79.03 o 
  -5   7  12     1214.21     1241.42     77.03 o 
  -3   7  12     1506.94     1356.45     80.03 o 
  -1   7  12      838.46      811.27     70.02 o 
   1   7  12       23.82        1.00    722.24 o 
 -19   1  13     5454.72     5241.75    115.04 o 
 -17   1  13     3292.91     3202.07     94.03 o 
 -15   1  13      681.00      667.22     59.02 o 
 -13   1  13     5936.94     5836.95    143.05 o 
 -11   1  13    11724.98    11334.79    313.10 o 
  -9   1  13    12653.52    11766.93    316.11 o 
  -7   1  13    22945.73    21885.32    639.21 o 
  -5   1  13    21406.27    21855.31    654.22 o 
  -3   1  13    12905.62    12334.12    379.13 o 
  -1   1  13     7059.30     6821.28    202.07 o 
   1   1  13     8267.78     7874.63    209.07 o 
   3   1  13    32869.45    30736.28    736.25 o 
   5   1  13    11894.69    11649.89    302.10 o 
   7   1  13     4313.56     4297.44    103.03 o 
   9   1  13     5349.24     5223.75    105.04 o 
  11   1  13     2278.45     2159.72     76.03 o 
  13   1  13     1221.82        1.00    591.20 o 
 -18   2  13        1.08        1.00    561.19 o 
 -16   2  13      115.82        1.00    583.19 o 
 -14   2  13        2.26        1.00    565.19 o 
 -12   2  13       24.15        1.00    540.18 o 
 -10   2  13      239.65      263.09     60.02 o 
  -8   2  13     6197.43     6376.13    163.05 o 
  -6   2  13     1151.65     1181.39     60.02 o 
  -4   2  13       76.81        0.00    163.05 o 
  -2   2  13      296.27        1.00    709.24 o 
   0   2  13      768.55      859.30     38.20 o 
   2   2  13      186.70        1.00    473.16 o 
   4   2  13     1799.38     1807.60     69.02 o 
   6   2  13     2860.98     2940.98     86.03 o 
   8   2  13      214.11      276.09     58.02 o 
  10   2  13        3.53        1.00    899.30 o 
  12   2  13      411.76        1.00    532.18 o 
 -19   3  13      898.42      891.30     67.02 o 
 -17   3  13      332.38        1.00    643.22 o 
 -15   3  13     6342.25     6691.24    134.04 o 
 -13   3  13     5027.38     5051.69    113.04 o 
 -11   3  13     9173.04     9061.03    180.06 o 
  -9   3  13    13925.86    14009.68    328.11 o 
  -7   3  13     3755.08     3835.28     98.03 o 
  -5   3  13    11291.33    11670.90    298.10 o 
  -3   3  13    20236.08    19533.53    536.18 o 
  -1   3  13     5608.69     5652.89    140.05 o 
   1   3  13    20576.31    20025.69    478.16 o 
   3   3  13    10872.26    10838.62    270.09 o 
   5   3  13    12171.18    12681.24    283.09 o 
   7   3  13     9448.75     9544.19    225.08 o 
   9   3  13     7103.07     7030.35    136.05 o 
  11   3  13     4122.54     4054.36    103.03 o 
 -16   4  13       44.69      139.05     33.01 o 
 -14   4  13      952.56        1.00    701.23 o 
 -12   4  13     1347.65     1441.48     75.03 o 
 -10   4  13     1905.69     1923.64     81.03 o 
  -8   4  13      839.38      934.31     63.02 o 
  -6   4  13     1223.18     1327.44     69.02 o 
  -4   4  13        4.30        1.00   1011.34 o 
  -2   4  13     2364.04     2374.79     83.03 o 
   0   4  13      445.03      464.52    239.08 o 
   2   4  13      130.53        1.00    559.19 o 
   4   4  13      173.32        1.00    593.20 o 
   6   4  13      832.81        1.00    654.22 o 
   8   4  13      240.94      228.08     51.02 o 
  10   4  13      117.61        1.00    995.33 o 
 -15   5  13     2921.17     3054.02    107.04 o 
 -13   5  13     6704.13     6718.25    145.05 o 
 -11   5  13     5737.47     5731.92    133.04 o 
  -9   5  13     5852.88     6282.10    141.05 o 
  -7   5  13     7854.03     7643.55    160.05 o 
  -5   5  13     5028.63     4846.62    116.04 o 
  -3   5  13     2418.13     2535.85     87.03 o 
  -1   5  13     5493.01     5680.90    122.04 o 
   1   5  13     4909.43     4800.60    115.04 o 
   3   5  13     7922.74     8050.69    170.06 o 
   5   5  13     7043.43     6872.30    138.05 o 
   7   5  13     8285.33     8543.86    170.06 o 
   9   5  13     1720.06     1554.52     80.03 o 
 -12   6  13     2738.40     2602.87    104.03 o 
 -10   6  13      791.90      763.26     69.02 o 
  -8   6  13       79.18        1.00    871.29 o 
  -6   6  13      653.23      556.19     68.02 o 
  -4   6  13     1171.14     1119.37     74.02 o 
  -2   6  13      240.23        1.00    656.22 o 
   0   6  13     2639.06     2626.68     70.02 o 
   2   6  13      685.84      728.24     66.02 o 
   4   6  13      972.67        1.00    718.24 o 
   6   6  13      955.04        1.00    710.24 o 
  -7   7  13     5469.40     5244.75    131.04 o 
  -5   7  13     1776.95     1701.57     85.03 o 
  -3   7  13      651.67        1.00    739.25 o 
  -1   7  13     2049.43     2133.71     94.03 o 
   1   7  13     2066.73     2089.70     96.03 o 
 -20   0  14     3259.70     3155.05     93.03 o 
 -18   0  14     2256.23     2172.73     81.03 o 
 -16   0  14     5303.58     5447.82    112.04 o 
 -14   0  14    11213.37    11143.73    284.09 o 
 -12   0  14     9576.26    10218.42    231.08 o 
 -10   0  14    40504.14    38014.71   1036.35 o 
  -8   0  14     6312.41     5831.95    167.06 o 
  -6   0  14     8181.96     8201.74    244.08 o 
  -4   0  14    16988.44    17206.75    496.17 o 
  -2   0  14    16773.26    16122.39    427.14 o 
   0   0  14    26370.88    25392.89    505.39 o 
   2   0  14    27337.05    26632.90    683.23 o 
   4   0  14    15757.45    14887.98    401.13 o 
   6   0  14    17342.39    17701.92    435.15 o 
   8   0  14    12222.78    11790.94    280.09 o 
  10   0  14     8848.57     8726.92    166.06 o 
  12   0  14     4832.86     5099.70    111.04 o 
 -19   1  14      177.73        1.00    550.18 o 
 -17   1  14     1060.58     1194.40     67.02 o 
 -15   1  14      261.76        1.00    808.27 o 
 -13   1  14     1893.49     1880.63     77.03 o 
 -11   1  14       10.37        1.00    504.17 o 
  -9   1  14        4.30        1.00    558.19 o 
  -7   1  14     2953.31     3171.06     86.03 o 
  -5   1  14     4474.36     4366.46    119.04 o 
  -3   1  14      553.64        0.00    262.09 o 
  -1   1  14        0.56        0.00     97.03 o 
   1   1  14      161.66        1.00    473.16 o 
   3   1  14      834.36        1.00    502.17 o 
   5   1  14      542.31        1.00    487.16 o 
   7   1  14        0.32        1.00    785.26 o 
   9   1  14       19.82        1.00    806.27 o 
  11   1  14      153.68        1.00    522.17 o 
  13   1  14      611.80      614.21     56.02 o 
 -18   2  14     3998.29     3887.30    105.04 o 
 -16   2  14     9545.72     9725.25    198.07 o 
 -14   2  14     6353.16     6971.33    148.05 o 
 -12   2  14     9112.14     9095.04    179.06 o 
 -10   2  14    11248.67    11001.68    271.09 o 
  -8   2  14    17372.23    17216.76    448.15 o 
  -6   2  14     5215.56     5068.69    139.05 o 
  -4   2  14    19448.22    18996.35    523.17 o 
  -2   2  14    11877.76    11518.85    307.10 o 
   0   2  14     7116.34     6564.43    123.73 o 
   2   2  14    17486.08    16715.59    395.13 o 
   4   2  14    13415.18    13725.59    304.10 o 
   6   2  14     6989.09     6946.32    170.06 o 
   8   2  14    10294.04    10318.45    210.07 o 
  10   2  14     5830.20     5565.86    113.04 o 
  12   2  14     2836.62     2788.93     86.03 o 
 -17   3  14      489.43      498.17     59.02 o 
 -15   3  14       47.23        1.00    573.19 o 
 -13   3  14      501.07      548.18     57.02 o 
 -11   3  14       49.93        1.00    553.18 o 
  -9   3  14      221.20        1.00    708.24 o 
  -7   3  14     1370.73     1335.45     65.02 o 
  -5   3  14      451.89        1.00    555.19 o 
  -3   3  14        3.87        1.00    509.17 o 
  -1   3  14     2096.65     2011.67     75.03 o 
   1   3  14       19.10        1.00    501.17 o 
   3   3  14        5.30        1.00    765.26 o 
   5   3  14       38.24        1.00    599.20 o 
   7   3  14      185.50        1.00    568.19 o 
   9   3  14      268.73        1.00    554.19 o 
  11   3  14      105.82        1.00    536.18 o 
 -16   4  14     4011.71     4084.37    115.04 o 
 -14   4  14     5397.02     5464.83    127.04 o 
 -12   4  14     4072.74     4176.40    112.04 o 
 -10   4  14     2161.90     2162.72     83.03 o 
  -8   4  14     9713.70     9704.24    207.07 o 
  -6   4  14    17118.37    18207.09    434.15 o 
  -4   4  14     3347.33     3423.14     95.03 o 
  -2   4  14     7994.13     7987.67    184.06 o 
   0   4  14    10160.13    10213.02    158.94 o 
   2   4  14     5734.43     6150.06    148.05 o 
   4   4  14     6362.60     6561.19    155.05 o 
   6   4  14     4969.60     4980.67    115.04 o 
   8   4  14     3044.55     3083.03     94.03 o 
  10   4  14     2939.12     2940.98     93.03 o 
 -15   5  14       82.38        1.00    698.23 o 
 -13   5  14       54.96        1.00   1162.39 o 
 -11   5  14       33.62        1.00    653.22 o 
  -9   5  14        6.21        1.00    621.21 o 
  -7   5  14     1653.12     1546.52     76.03 o 
  -5   5  14     2382.80     2436.81     85.03 o 
  -3   5  14        3.45        1.00    635.21 o 
  -1   5  14     1538.07     1490.50     74.02 o 
   1   5  14     2252.96     2358.79     85.03 o 
   3   5  14      120.91        1.00    778.26 o 
   5   5  14     1783.68     1718.57     82.03 o 
   7   5  14     1319.12     1513.51     74.02 o 
 -12   6  14     2081.15     2182.73     96.03 o 
 -10   6  14     2796.24     2552.85    101.03 o 
  -8   6  14     4420.44     4271.43    115.04 o 
  -6   6  14     5233.93     4876.63    121.04 o 
  -4   6  14     3126.89     3200.07    102.03 o 
  -2   6  14     4502.79     4400.47    118.04 o 
   0   6  14    10570.86    10370.73    272.59 o 
   2   6  14     6709.48     6424.15    142.05 o 
   4   6  14     3170.56     3522.18    106.04 o 
  -5   7  14        4.74        1.00    684.23 o 
  -3   7  14      153.89        1.00    742.25 o 
 -19   1  15     2415.30     2422.81     82.03 o 
 -17   1  15     4712.02     4558.52    109.04 o 
 -15   1  15     8862.45     8793.94    185.06 o 
 -13   1  15     4391.70     4209.41    103.03 o 
 -11   1  15     8853.70     8574.87    199.07 o 
  -9   1  15    32101.37    32467.86    769.26 o 
  -7   1  15     9768.95     9401.14    231.08 o 
  -5   1  15    15588.11    15135.06    378.13 o 
  -3   1  15    17893.23    16899.65    428.14 o 
  -1   1  15     2533.23     2412.81     76.03 o 
   1   1  15     5829.11     5595.87    133.04 o 
   3   1  15    10858.76    10330.45    232.08 o 
   5   1  15    10818.84     9621.22    206.07 o 
   7   1  15    15985.23    15260.10    339.11 o 
   9   1  15     5272.91     5105.71    116.04 o 
  11   1  15     6789.03     6712.24    123.04 o 
 -18   2  15      241.12        1.00    605.20 o 
 -16   2  15       48.91        1.00    579.19 o 
 -14   2  15       47.36        1.00    570.19 o 
 -12   2  15     1442.40     1465.49     68.02 o 
 -10   2  15      251.22      260.09     56.02 o 
  -8   2  15       55.71        1.00    691.23 o 
  -6   2  15     5419.12     5227.75    139.05 o 
  -4   2  15      232.77      249.08     59.02 o 
  -2   2  15       62.60        1.00    483.16 o 
   0   2  15     3353.30     3273.37     97.53 o 
   2   2  15      249.53        1.00    486.16 o 
   4   2  15     2873.88     2804.94     81.03 o 
   6   2  15     1269.70     1224.41     61.02 o 
   8   2  15      133.39        1.00    513.17 o 
  10   2  15      172.74        1.00    513.17 o 
  12   2  15       53.86        1.00    534.18 o 
 -17   3  15     4581.97     4595.54    113.04 o 
 -15   3  15     3504.60     3596.20    103.03 o 
 -13   3  15     4736.20     4648.55    108.04 o 
 -11   3  15    10150.36    10464.50    229.08 o 
  -9   3  15     5666.07     5581.87    131.04 o 
  -7   3  15    16238.72    16897.65    374.13 o 
  -5   3  15    10888.77    10617.55    270.09 o 
  -3   3  15    19665.11    19294.45    482.16 o 
  -1   3  15    19055.94    18529.19    463.15 o 
   1   3  15     7098.90     6827.28    171.06 o 
   3   3  15     8005.87     7676.57    173.06 o 
   5   3  15    14264.12    14790.95    319.11 o 
   7   3  15     7372.83     7169.40    140.05 o 
   9   3  15    12394.05    12274.10    221.07 o 
  11   3  15     3458.50     3421.14     93.03 o 
 -16   4  15        4.95        1.00    623.21 o 
 -14   4  15      271.44        1.00    684.23 o 
 -12   4  15      145.63        1.00    646.22 o 
 -10   4  15        2.27        1.00    656.22 o 
  -8   4  15        4.10        1.00    605.20 o 
  -6   4  15      234.86        1.00    574.19 o 
  -4   4  15      193.52        1.00    555.19 o 
  -2   4  15        2.45        1.00    585.20 o 
   0   4  15       13.25        1.00    414.89 o 
   2   4  15      181.81        1.00    591.20 o 
   4   4  15       75.14        1.00    670.22 o 
   6   4  15      529.73        1.00    670.22 o 
   8   4  15      641.42      617.21     59.02 o 
 -15   5  15     1189.64     1176.39     88.03 o 
 -13   5  15     5360.44     5514.84    130.04 o 
 -11   5  15     2494.21     2673.89     96.03 o 
  -9   5  15     2254.04     2570.86     93.03 o 
  -7   5  15     4636.65     4618.54    115.04 o 
  -5   5  15     6807.93     6702.24    141.05 o 
  -3   5  15     6134.07     6511.18    155.05 o 
  -1   5  15    12667.28    12313.12    238.08 o 
   1   5  15     6250.84     6545.19    138.05 o 
   3   5  15     4229.07     4478.50    114.04 o 
   5   5  15     4739.62     4736.58    124.04 o 
   7   5  15     5928.02     6169.06    131.04 o 
 -10   6  15       43.32        1.00    674.23 o 
  -8   6  15      191.26        1.00    665.22 o 
  -6   6  15       61.80        1.00    642.21 o 
  -4   6  15      352.33      336.11     76.03 o 
  -2   6  15      617.45      652.22     65.02 o 
   0   6  15        3.10        1.00    465.23 o 
   2   6  15      281.47        1.00    662.22 o 
   4   6  15        4.43        1.00    659.22 o 
 -20   0  16     2523.23     2398.80     84.03 o 
 -18   0  16     1844.59     1958.65     75.03 o 
 -16   0  16     3327.91     3299.10    111.04 o 
 -14   0  16    10464.31    10240.42    234.08 o 
 -12   0  16     7959.73     7738.59    160.05 o 
 -10   0  16     8775.21     8267.76    201.07 o 
  -8   0  16    21923.59    21221.09    514.17 o 
  -6   0  16    10586.60    10445.49    256.09 o 
  -4   0  16     6245.82     6371.13    148.05 o 
  -2   0  16    28581.23    28146.41    711.24 o 
   0   0  16    13559.68    13293.29    238.71 o 
   2   0  16    11393.32    11004.68    287.10 o 
   4   0  16    15575.86    14762.94    357.12 o 
   6   0  16     3728.67     3606.21     89.03 o 
   8   0  16    10199.53    10307.45    229.08 o 
  10   0  16     6903.06     6832.28    131.04 o 
  12   0  16     3658.26     3951.32     93.03 o 
 -19   1  16        4.82        1.00    538.18 o 
 -17   1  16        3.55        1.00    815.27 o 
 -15   1  16      325.63        1.00    609.20 o 
 -13   1  16      180.13      195.07     45.02 o 
 -11   1  16     1339.81     1360.45     66.02 o 
  -9   1  16      470.02      460.15     49.02 o 
  -7   1  16      232.48        1.00    490.16 o 
  -5   1  16     1235.88     1219.41     60.02 o 
  -3   1  16      416.10        1.00    516.17 o 
  -1   1  16        0.18        1.00    769.26 o 
   1   1  16      336.18      357.12     77.03 o 
   3   1  16     1753.13     1750.59     67.02 o 
   5   1  16      995.09      939.31     54.02 o 
   7   1  16      485.28        1.00    532.18 o 
   9   1  16      102.62        1.00    766.26 o 
  11   1  16     1571.88     1516.51     67.02 o 
 -18   2  16     2596.10     2488.83     89.03 o 
 -16   2  16     4504.09     4386.47    108.04 o 
 -14   2  16     4029.20     4192.40    101.03 o 
 -12   2  16     4579.45     4568.53    105.04 o 
 -10   2  16     9474.24     9322.12    209.07 o 
  -8   2  16    10274.93    10000.34    232.08 o 
  -6   2  16    10958.38    10921.65    282.09 o 
  -4   2  16    12422.13    12190.08    316.11 o 
  -2   2  16     1300.57     1338.45     62.02 o 
   0   2  16     5088.19     5070.78     86.45 o 
   2   2  16    12150.18    11952.00    251.08 o 
   4   2  16     5882.82     5965.99    150.05 o 
   6   2  16    11171.27    11181.74    259.09 o 
   8   2  16     7129.04     7135.39    144.05 o 
  10   2  16     4039.70     3903.30     96.03 o 
 -17   3  16      931.51      863.29     65.02 o 
 -15   3  16        2.41        1.00    851.28 o 
 -13   3  16     1682.09     1734.58     75.03 o 
 -11   3  16     2774.70     2722.91     86.03 o 
  -9   3  16       10.93        1.00    529.18 o 
  -7   3  16        3.60        1.00    566.19 o 
  -5   3  16      425.72        1.00    527.18 o 
  -3   3  16     1522.06     1534.51     68.02 o 
  -1   3  16       28.90        1.00    783.26 o 
   1   3  16       64.39        1.00    501.17 o 
   3   3  16      410.85        1.00    552.18 o 
   5   3  16      151.03        1.00    581.19 o 
   7   3  16       85.92        1.00    548.18 o 
   9   3  16      377.72      442.15     50.02 o 
 -16   4  16     2769.48     2809.94     95.03 o 
 -14   4  16     2623.58     2590.87     92.03 o 
 -12   4  16     2619.71     2678.90     95.03 o 
 -10   4  16     5530.89     5642.89    120.04 o 
  -8   4  16     6335.82     6630.22    150.05 o 
  -6   4  16     8922.31     8660.90    214.07 o 
  -4   4  16     5535.86     5607.87    154.05 o 
  -2   4  16      837.51      925.31     58.02 o 
   0   4  16      412.64        1.00    422.59 o 
   2   4  16     2971.84     2973.99     88.03 o 
   4   4  16     7268.83     7853.62    170.06 o 
   6   4  16     7574.58     7634.55    151.05 o 
   8   4  16     4110.22     4095.37    105.04 o 
 -13   5  16      451.93        1.00    656.22 o 
 -11   5  16      209.41        1.00    702.23 o 
  -9   5  16     1942.06     2048.68     86.03 o 
  -7   5  16     2626.86     2537.85     90.03 o 
  -5   5  16     1486.20     1393.47     73.02 o 
  -3   5  16      759.12        1.00    661.22 o 
  -1   5  16       75.45        1.00    630.21 o 
   1   5  16       34.92        1.00    955.32 o 
   3   5  16     2360.95     2414.81     91.03 o 
   5   5  16      930.01        1.00    657.22 o 
 -10   6  16     2652.12     2738.92     98.03 o 
  -8   6  16     2494.30     2684.90     94.03 o 
  -6   6  16     5075.96     5006.67    121.04 o 
  -4   6  16     3829.94     3574.19    108.04 o 
  -2   6  16     3188.51     3367.13    104.03 o 
   0   6  16     1862.69     2035.73     61.18 o 
   2   6  16      906.91      835.28     71.02 o 
 -19   1  17     5212.05     4989.67    109.04 o 
 -17   1  17     7211.97     7256.43    136.05 o 
 -15   1  17     7779.77     7687.57    159.05 o 
 -13   1  17     9373.13     8860.96    202.07 o 
 -11   1  17     5357.21     4932.65    105.04 o 
  -9   1  17     7796.24     7214.41    161.05 o 
  -7   1  17     8059.43     7680.57    191.06 o 
  -5   1  17     5206.31     5073.70    104.03 o 
  -3   1  17     3969.97     4075.36     96.03 o 
  -1   1  17     9764.95     9840.29    218.07 o 
   1   1  17     7842.30     7747.59    183.06 o 
   3   1  17     5618.52     5358.79    131.04 o 
   5   1  17     3332.45     3437.15     85.03 o 
   7   1  17     6087.28     6234.08    138.05 o 
   9   1  17     7005.15     6567.20    147.05 o 
  11   1  17     1478.76     1349.45     63.02 o 
 -18   2  17      214.82        1.00    587.20 o 
 -16   2  17      272.05        1.00    586.20 o 
 -14   2  17      466.22      550.18     52.02 o 
 -12   2  17       35.29        1.00    649.22 o 
 -10   2  17      431.89        1.00    586.20 o 
  -8   2  17     1980.15     1863.62     73.02 o 
  -6   2  17       32.98        1.00    488.16 o 
  -4   2  17      963.51      950.32     59.02 o 
  -2   2  17     6542.57     6207.08    150.05 o 
   0   2  17       99.65        1.00    397.84 o 
   2   2  17      423.48      385.13     46.02 o 
   4   2  17      123.56        1.00    669.22 o 
   6   2  17      125.00        1.00    902.30 o 
   8   2  17        0.79        1.00    588.20 o 
  10   2  17       76.51        1.00    538.18 o 
 -17   3  17     3652.68     3685.23    100.03 o 
 -15   3  17     5866.54     5819.95    122.04 o 
 -13   3  17     4629.30     4492.50    108.04 o 
 -11   3  17    13724.56    13372.47    282.09 o 
  -9   3  17    11259.31    10991.67    242.08 o 
  -7   3  17    12046.21    11524.85    258.09 o 
  -5   3  17     9786.34    10123.38    222.07 o 
  -3   3  17     7324.24     7399.47    184.06 o 
  -1   3  17     4177.23     4015.34     96.03 o 
   1   3  17    10892.86    10442.49    232.08 o 
   3   3  17     2510.18     2516.84     80.03 o 
   5   3  17     2441.50     2391.80     80.03 o 
   7   3  17     5560.83     5648.89    114.04 o 
   9   3  17     2047.29     1977.66     75.03 o 
 -16   4  17      170.66        1.00    638.21 o 
 -14   4  17       35.70        1.00    629.21 o 
 -12   4  17      585.55        1.00    642.21 o 
 -10   4  17      841.81        1.00    688.23 o 
  -8   4  17       41.67        1.00    614.21 o 
  -6   4  17       61.00        1.00    595.20 o 
  -4   4  17       93.47        1.00    653.22 o 
  -2   4  17      662.82      703.24     57.02 o 
   0   4  17     4322.19     4289.23     71.44 o 
   2   4  17      104.76        1.00    546.18 o 
   4   4  17      194.12        1.00    646.22 o 
   6   4  17      122.63        1.00    583.19 o 
   8   4  17       25.97        1.00    572.19 o 
 -13   5  17     2801.32     3246.09    101.03 o 
 -11   5  17     3532.68     3386.13    104.03 o 
  -9   5  17    10132.83     9953.33    192.06 o 
  -7   5  17     6032.01     5937.98    129.04 o 
  -5   5  17     8004.28     8046.69    166.06 o 
  -3   5  17     4391.44     4507.51    111.04 o 
  -1   5  17     2767.66     2726.91     93.03 o 
   1   5  17      821.71      836.28     66.02 o 
   3   5  17     2232.42     2476.83     90.03 o 
   5   5  17     2738.96     2889.97     94.03 o 
  -8   6  17      380.27        1.00    673.23 o 
  -6   6  17       47.63        1.00    696.23 o 
  -4   6  17       26.72        1.00    632.21 o 
  -2   6  17      943.61        1.00    700.23 o 
   0   6  17      900.78      883.30     48.81 o 
 -18   0  18     5543.52     5383.80    128.04 o 
 -16   0  18    10123.60     9400.14    190.06 o 
 -14   0  18     8972.59     8378.80    179.06 o 
 -12   0  18    12694.90    12510.18    288.10 o 
 -10   0  18    15545.80    15839.29    376.13 o 
  -8   0  18     7287.35     7005.34    163.05 o 
  -6   0  18    15992.78    15479.17    350.12 o 
  -4   0  18    71417.62    71906.04   1351.45 o 
  -2   0  18    19737.60    19998.69    510.17 o 
   0   0  18     6468.99     6177.57    105.00 o 
   2   0  18     5149.81     5355.79    141.05 o 
   4   0  18      141.78        1.00    543.18 o 
   6   0  18     1949.06     2067.69     75.03 o 
   8   0  18    10104.59    10275.43    228.08 o 
  10   0  18     2040.02     2114.71     73.02 o 
 -19   1  18       13.72        1.00    686.23 o 
 -17   1  18      161.79        1.00    674.23 o 
 -15   1  18      787.21        1.00    569.19 o 
 -13   1  18      389.36      417.14     93.03 o 
 -11   1  18      165.28        1.00    569.19 o 
  -9   1  18      398.82      371.12     46.02 o 
  -7   1  18     1133.18     1218.41     61.02 o 
  -5   1  18      342.32        1.00    516.17 o 
  -3   1  18     4098.78     3928.31     94.03 o 
  -1   1  18       55.80        1.00    467.16 o 
   1   1  18       41.98        1.00    481.16 o 
   3   1  18       25.95        1.00    477.16 o 
   5   1  18        0.81        1.00    480.16 o 
   7   1  18        3.34        1.00    599.20 o 
   9   1  18      571.66        0.00    527.18 o 
 -18   2  18     5372.16     5491.84    118.04 o 
 -16   2  18     4971.99     5144.72    113.04 o 
 -14   2  18     5877.21     5874.96    119.04 o 
 -12   2  18     8598.06     8612.88    199.07 o 
 -10   2  18     7325.38     7256.43    160.05 o 
  -8   2  18     7433.68     7418.48    185.06 o 
  -6   2  18    21924.72    21743.27    490.16 o 
  -4   2  18    18180.85    18040.03    442.15 o 
  -2   2  18    18246.37    18092.05    440.15 o 
   0   2  18     9811.27     9650.55    161.42 o 
   2   2  18     2678.12     2844.95     79.03 o 
   4   2  18     2445.71     2539.85     77.03 o 
   6   2  18     4411.31     4664.56    101.03 o 
   8   2  18     2466.50     2356.79     79.03 o 
  10   2  18     4157.81     4188.40     97.03 o 
 -17   3  18        1.07        1.00    624.21 o 
 -15   3  18      160.29        1.00    572.19 o 
 -13   3  18      829.79      861.29     62.02 o 
 -11   3  18     1386.64     1274.43     65.02 o 
  -9   3  18       97.28        1.00    612.20 o 
  -7   3  18      229.62        1.00    557.19 o 
  -5   3  18       99.73        1.00    543.18 o 
  -3   3  18     3246.94     3199.07     96.03 o 
  -1   3  18     4212.11     3967.33     95.03 o 
   1   3  18       63.62        1.00   1069.36 o 
   3   3  18        6.00        1.00    529.18 o 
   5   3  18      402.14      396.13     89.03 o 
   7   3  18      184.93        1.00    555.19 o 
 -14   4  18     2787.78     3125.04     96.03 o 
 -12   4  18     2539.69     2631.88     91.03 o 
 -10   4  18     5167.87     5119.71    116.04 o 
  -8   4  18     9512.60     9532.19    221.07 o 
  -6   4  18     7170.16     7343.46    138.05 o 
  -4   4  18     7029.44     7001.34    143.05 o 
  -2   4  18     8844.19     8519.85    166.06 o 
   0   4  18     6167.14     6321.65    124.54 o 
   2   4  18     4742.98     4867.63    111.04 o 
   4   4  18     4758.18     4936.65    112.04 o 
   6   4  18     1889.91     2141.72     79.03 o 
 -13   5  18      266.32      285.10     62.02 o 
 -11   5  18      825.33        1.00    665.22 o 
  -9   5  18       11.74        1.00    601.20 o 
  -7   5  18      283.28        1.00    613.20 o 
  -5   5  18      196.20        1.00    619.21 o 
  -3   5  18      381.71        1.00    609.20 o 
  -1   5  18     1871.76     1903.64     81.03 o 
   1   5  18      437.56      473.16    104.03 o 
   3   5  18      190.61        1.00    619.21 o 
  -8   6  18     6516.38     6100.04    133.04 o 
  -6   6  18     3245.59     3122.04    111.04 o 
  -4   6  18     3809.09     3767.26    108.04 o 
  -2   6  18     5784.08     5908.98    133.04 o 
 -17   1  19     5954.63     5876.96    121.04 o 
 -15   1  19     3950.80     3952.32     99.03 o 
 -13   1  19      319.72        1.00    638.21 o 
 -11   1  19     3191.16     3190.07     86.03 o 
  -9   1  19     5016.66     4942.65    116.04 o 
  -7   1  19    10071.71    10074.37    235.08 o 
  -5   1  19    45383.49    42483.20   1051.35 o 
  -3   1  19    22660.44    21974.35    531.18 o 
  -1   1  19     6678.64     6902.31    169.06 o 
   1   1  19    13426.56    13351.46    305.10 o 
   3   1  19     8255.94     7557.53    150.05 o 
   5   1  19     3452.29     3316.11     85.03 o 
   7   1  19     4241.36     4238.42     95.03 o 
   9   1  19     3047.17     2903.97     82.03 o 
 -18   2  19      431.67        1.00    570.19 o 
 -16   2  19      406.65        1.00    647.22 o 
 -14   2  19      537.96      542.18     53.02 o 
 -12   2  19       15.16        1.00    573.19 o 
 -10   2  19        0.97        1.00    548.18 o 
  -8   2  19     1746.63     1577.53     68.02 o 
  -6   2  19     3948.70     4032.35     97.03 o 
  -4   2  19        5.21        1.00    484.16 o 
  -2   2  19      600.14      613.20     49.02 o 
   0   2  19      618.88      525.57     45.52 o 
   2   2  19       14.51        1.00    746.25 o 
   4   2  19      112.40        1.00    620.21 o 
   6   2  19      994.37      962.32     57.02 o 
   8   2  19       32.16        1.00    497.17 o 
 -17   3  19     1663.23     1823.61     75.03 o 
 -15   3  19     4333.86     4223.41    106.04 o 
 -13   3  19     8874.21     8816.95    180.06 o 
 -11   3  19     3836.67     3914.31    100.03 o 
  -9   3  19     5074.37     4995.67    109.04 o 
  -7   3  19    11024.09    10410.48    224.07 o 
  -5   3  19     7028.29     6891.30    151.05 o 
  -3   3  19    18099.49    18810.29    415.14 o 
  -1   3  19    15567.30    15847.30    309.10 o 
   1   3  19     7085.78     6910.31    143.05 o 
   3   3  19     5040.56     4928.65    106.04 o 
   5   3  19     2692.19     2720.91     84.03 o 
   7   3  19     1076.18     1201.40     62.02 o 
 -14   4  19      748.64      729.24     63.02 o 
 -12   4  19      298.87        1.00    577.19 o 
 -10   4  19       95.43        1.00    566.19 o 
  -8   4  19     2193.24     2332.78     84.03 o 
  -6   4  19      770.92        1.00    591.20 o 
  -4   4  19       67.43        1.00    561.19 o 
  -2   4  19      111.81        1.00    553.18 o 
   0   4  19        2.35        1.00    447.74 o 
   2   4  19      120.60        1.00    927.31 o 
   4   4  19     1591.82     1677.56     74.02 o 
   6   4  19       46.66        0.00     48.02 o 
 -11   5  19     3504.02     3622.21    104.03 o 
  -9   5  19     2809.91     2941.98     96.03 o 
  -7   5  19     3992.59     4024.35    107.04 o 
  -5   5  19     3423.97     3488.17    100.03 o 
  -3   5  19     4420.04     4687.57    113.04 o 
  -1   5  19    10116.45    10042.36    188.06 o 
   1   5  19     4863.39     4856.62    114.04 o 
   3   5  19     3449.31     3662.22    102.03 o 
 -18   0  20     4696.87     4404.47    103.03 o 
 -16   0  20     6612.22     6675.23    125.04 o 
 -14   0  20     2825.67     2866.96     85.03 o 
 -12   0  20     6400.25     6200.07    138.05 o 
 -10   0  20     7960.93     7895.64    148.05 o 
  -8   0  20     4614.40     4821.61    105.04 o 
  -6   0  20     2703.39     2596.87     78.03 o 
  -4   0  20     5860.24     5615.88    123.04 o 
  -2   0  20     3004.87     3060.02     82.03 o 
   0   0  20    19397.51    19270.89    422.64 o 
   2   0  20     9143.65     9010.01    214.07 o 
   4   0  20     6547.27     6417.15    139.05 o 
   6   0  20     5598.69     5753.92    109.04 o 
   8   0  20     2544.74     2580.86     78.03 o 
 -17   1  20        0.08        1.00    758.25 o 
 -15   1  20      818.06      792.26     59.02 o 
 -13   1  20        5.67        1.00    508.17 o 
 -11   1  20      769.89      627.21     50.02 o 
  -9   1  20      305.46        1.00    535.18 o 
  -7   1  20     3032.08     2866.96     80.03 o 
  -5   1  20      179.94        1.00    459.15 o 
  -3   1  20      711.72      653.22     49.02 o 
  -1   1  20      324.05      362.12     82.03 o 
   1   1  20       53.67        1.00    723.24 o 
   3   1  20       24.08        0.00    460.15 o 
   5   1  20      190.61        0.00    494.17 o 
   7   1  20      251.02      254.08     60.02 o 
 -16   2  20     4946.11     4918.64    111.04 o 
 -14   2  20     4272.62     4385.47    105.04 o 
 -12   2  20     2415.35     2596.87     83.03 o 
 -10   2  20     6251.84     6358.13    137.05 o 
  -8   2  20     4234.69     4136.38     96.03 o 
  -6   2  20     2166.22     2124.71     73.02 o 
  -4   2  20     3554.84     3748.25     90.03 o 
  -2   2  20    11885.67    11933.99    279.09 o 
   0   2  20     8061.51     8054.06    206.07 o 
   2   2  20    13625.31    13233.42    286.10 o 
   4   2  20     6921.89     6719.25    140.05 o 
   6   2  20     4056.19     4121.38     95.03 o 
   8   2  20     3054.27     3179.06     85.03 o 
 -15   3  20       44.71        1.00    566.19 o 
 -13   3  20       58.95        1.00    545.18 o 
 -11   3  20      273.73        1.00    542.18 o 
  -9   3  20     2431.16     2230.75     80.03 o 
  -7   3  20     3552.49     3545.19     90.03 o 
  -5   3  20      639.93      588.20     54.02 o 
  -3   3  20      162.00        1.00    561.19 o 
  -1   3  20      169.30      190.06     49.02 o 
   1   3  20        3.67        1.00    671.22 o 
   3   3  20       21.67        0.00     42.01 o 
   5   3  20      328.72        1.00    526.18 o 
 -14   4  20     3107.44     3238.08     98.03 o 
 -12   4  20     3684.96     3643.22    106.04 o 
 -10   4  20     2023.58     2091.70     82.03 o 
  -8   4  20     1938.52     1903.64     78.03 o 
  -6   4  20     3459.99     3475.16     97.03 o 
  -4   4  20     3860.16     4066.36    116.04 o 
  -2   4  20     5932.16     6109.04    133.04 o 
   0   4  20    10000.27     9702.71    131.60 o 
   2   4  20     5798.25     5820.95    119.04 o 
   4   4  20     4041.78     4194.40    109.04 o 
 -11   5  20      302.35      257.09     69.02 o 
  -9   5  20     2709.41     2790.93     92.03 o 
  -7   5  20     2008.79     2047.68     81.03 o 
  -5   5  20      297.88        1.00    654.22 o 
  -3   5  20      335.67        1.00    617.21 o 
  -1   5  20        2.67        1.00    988.33 o 
   1   5  20      227.67      179.06     55.02 o 
 -17   1  21     3643.67     3787.27     98.03 o 
 -15   1  21     4142.34     4130.38     99.03 o 
 -13   1  21    10683.17    10035.36    204.07 o 
 -11   1  21    10668.29    10376.47    236.08 o 
  -9   1  21     8400.86     8033.69    183.06 o 
  -7   1  21     4590.63     4402.47    115.04 o 
  -5   1  21      434.38      413.14     44.01 o 
  -3   1  21     2860.73     2858.96     80.03 o 
  -1   1  21     7964.97     7702.58    169.06 o 
   1   1  21     8124.39     8209.74    203.07 o 
   3   1  21     9961.79     9683.24    214.07 o 
   5   1  21     8757.71     8735.92    163.05 o 
   7   1  21     4174.74     4209.41     94.03 o 
 -16   2  21      127.18        1.00    536.18 o 
 -14   2  21        2.07        1.00    527.18 o 
 -12   2  21        6.77        1.00    513.17 o 
 -10   2  21      297.82        1.00    525.18 o 
  -8   2  21       45.10        1.00    513.17 o 
  -6   2  21      195.64        1.00    524.18 o 
  -4   2  21       85.11        1.00    593.20 o 
  -2   2  21       20.25        1.00    509.17 o 
   0   2  21       55.05       50.30     36.91 o 
   2   2  21      239.29      185.06     46.02 o 
   4   2  21      235.35        1.00    639.21 o 
   6   2  21        7.57        0.00    481.16 o 
 -15   3  21     7927.73     7903.64    141.05 o 
 -13   3  21     4558.49     4342.45    104.03 o 
 -11   3  21     8606.52     8354.79    163.05 o 
  -9   3  21     3002.90     2832.95     88.03 o 
  -7   3  21      161.95        1.00    506.17 o 
  -5   3  21     4506.17     4798.60    106.04 o 
  -3   3  21     4570.38     4555.52    105.04 o 
  -1   3  21     4995.78     5021.68    106.04 o 
   1   3  21     6293.21     6525.18    132.04 o 
   3   3  21     2998.84     3100.04     91.03 o 
   5   3  21     2955.92     2986.00     87.03 o 
 -12   4  21      286.55      234.08     58.02 o 
 -10   4  21       24.05        1.00    550.18 o 
  -8   4  21       24.81        1.00    542.18 o 
  -6   4  21       58.13        1.00    706.24 o 
  -4   4  21     1656.62     1685.56     73.02 o 
  -2   4  21     1212.98     1337.45     66.02 o 
   0   4  21      608.26        1.00    403.18 o 
   2   4  21      789.25      883.30     59.02 o 
  -9   5  21      775.13      737.25     63.02 o 
  -7   5  21     1530.40     1507.50     74.02 o 
  -5   5  21     3146.87     3421.14     98.03 o 
  -3   5  21     4680.12     4842.62    114.04 o 
  -1   5  21     3549.99     3582.20     99.03 o 
 -16   0  22     3815.36     3723.24     92.03 o 
 -14   0  22     6727.13     6248.09    124.04 o 
 -12   0  22    12611.42    11940.99    237.08 o 
 -10   0  22     5087.18     4987.67    104.03 o 
  -8   0  22     7020.97     6971.33    163.05 o 
  -6   0  22     6740.18     6472.16    136.05 o 
  -4   0  22     3373.10     3216.08     83.03 o 
  -2   0  22     4292.09     4212.41     92.03 o 
   0   0  22    10244.27     9896.26    256.09 o 
   2   0  22     2472.88     2479.83     75.03 o 
   4   0  22     3981.41     4284.43     97.03 o 
   6   0  22     3083.15     3195.07     85.03 o 
 -17   1  22      414.76      524.18     54.02 o 
 -15   1  22      420.68        1.00    569.19 o 
 -13   1  22      428.36        1.00    557.19 o 
 -11   1  22       63.36        1.00    738.25 o 
  -9   1  22      412.68      360.12     79.03 o 
  -7   1  22      462.65      403.13     48.02 o 
  -5   1  22      440.07      384.13     81.03 o 
  -3   1  22     1059.51      978.33     55.02 o 
  -1   1  22      122.47        0.00    498.17 o 
   1   1  22      152.90        0.00    511.17 o 
   3   1  22      672.10      667.22     50.02 o 
   5   1  22        0.08        0.00    490.16 o 
 -16   2  22     3714.94     3710.24     97.03 o 
 -14   2  22     5579.21     5300.77    117.04 o 
 -12   2  22     5448.57     5228.75    110.04 o 
 -10   2  22     7192.13     7437.49    146.05 o 
  -8   2  22     4709.56     4837.62    105.04 o 
  -6   2  22     9614.55     9869.30    217.07 o 
  -4   2  22     6652.27     6718.25    144.05 o 
  -2   2  22     3824.53     3794.27     91.03 o 
   0   2  22     5213.77     5200.87     73.21 o 
   2   2  22     7559.83     7302.44    152.05 o 
   4   2  22     2882.15     2885.96     81.03 o 
 -15   3  22      482.64      417.14     82.03 o 
 -13   3  22      529.91        1.00    583.19 o 
 -11   3  22       84.82        1.00    515.17 o 
  -9   3  22        8.89        1.00    604.20 o 
  -7   3  22      891.68      855.29     58.02 o 
  -5   3  22       37.79        1.00    509.17 o 
  -3   3  22      947.72        1.00    559.19 o 
  -1   3  22       57.66        1.00    961.32 o 
   1   3  22      176.71        1.00    495.17 o 
   3   3  22     1099.57     1193.40     62.02 o 
 -12   4  22     2395.22     2292.77     87.03 o 
 -10   4  22     3212.78     3376.13     94.03 o 
  -8   4  22     6763.46     7008.34    148.05 o 
  -6   4  22     5227.42     5509.84    119.04 o 
  -4   4  22     4411.27     4695.57    108.04 o 
  -2   4  22     3146.02     3458.16     94.03 o 
   0   4  22     2775.78     2847.58     60.82 o 
   2   4  22     4286.70     4597.54    107.04 o 
  -5   5  22      148.39        1.00    614.21 o 
 -15   1  23     3524.66     3716.24     94.03 o 
 -13   1  23     2909.86     2877.96     83.03 o 
 -11   1  23     6489.90     6353.12    114.04 o 
  -9   1  23     5154.45     4969.66    114.04 o 
  -7   1  23     6419.84     6559.19    125.04 o 
  -5   1  23     9296.48     9072.03    225.08 o 
  -3   1  23     3217.25     3204.07     84.03 o 
  -1   1  23     4845.49     4935.65    119.04 o 
   1   1  23    10403.07     9821.28    206.07 o 
   3   1  23     3767.43     3901.30     89.03 o 
   5   1  23     5072.52     5092.70    110.04 o 
 -14   2  23      386.06        1.00    803.27 o 
 -12   2  23        1.34        1.00    489.16 o 
 -10   2  23      157.07        1.00    491.16 o 
  -8   2  23      299.90        1.00    530.18 o 
  -6   2  23      144.48        1.00    491.16 o 
  -4   2  23      262.50        1.00    497.17 o 
  -2   2  23      182.93        1.00    655.22 o 
   0   2  23      387.96      355.77    183.56 o 
   2   2  23        2.29        0.00    519.17 o 
   4   2  23      191.73        0.00    492.16 o 
 -13   3  23     3895.08     4026.35     99.03 o 
 -11   3  23     3592.71     3584.20     94.03 o 
  -9   3  23     5351.59     5171.73    111.04 o 
  -7   3  23     6267.31     6337.12    128.04 o 
  -5   3  23     2389.30     2362.79     80.03 o 
  -3   3  23     2302.47     2305.77     78.03 o 
  -1   3  23     3121.84     3073.03     87.03 o 
   1   3  23      934.94      863.29     54.02 o 
   3   3  23     3163.07     3076.03     86.03 o 
 -10   4  23      491.96      555.19     52.02 o 
  -8   4  23      882.19      959.32     64.02 o 
  -6   4  23        8.71        1.00    553.18 o 
  -4   4  23      291.59        1.00    584.20 o 
  -2   4  23      136.19        1.00    538.18 o 
   0   4  23       69.90        1.00    441.56 o 
 -14   0  24     3691.68     3910.31     94.03 o 
 -12   0  24     7916.59     8135.72    159.05 o 
 -10   0  24     4295.87     4175.40     95.03 o 
  -8   0  24     2165.22     2010.67     81.03 o 
  -6   0  24     1657.61     1608.54     66.02 o 
  -4   0  24     5013.66     5041.69    108.04 o 
  -2   0  24     2508.66     2464.82     75.03 o 
   0   0  24     2087.73     1945.97     72.50 o 
   2   0  24     3461.61     3289.10     85.03 o 
   4   0  24     2441.74     2587.86     77.03 o 
 -15   1  24       58.37        1.00    511.17 o 
 -13   1  24       54.03        1.00    495.17 o 
 -11   1  24       27.40        0.00    556.19 o 
  -9   1  24      105.83        0.00    477.16 o 
  -7   1  24       45.66        0.00    468.16 o 
  -5   1  24      290.58      296.10     67.02 o 
  -3   1  24      286.54      352.12     78.03 o 
  -1   1  24     1470.21     1524.51     70.02 o 
   1   1  24        3.84        1.00    893.30 o 
   3   1  24       16.01        1.00    774.26 o 
 -14   2  24     3694.47     3680.23     95.03 o 
 -12   2  24     5719.72     5818.95    133.04 o 
 -10   2  24     5970.57     5903.97    114.04 o 
  -8   2  24     3089.63     3052.02     85.03 o 
  -6   2  24     6482.06     6864.29    131.04 o 
  -4   2  24     3501.71     3432.15     88.03 o 
  -2   2  24     2180.04     2309.77     74.02 o 
   0   2  24     3177.50     3241.08     59.42 o 
   2   2  24     3018.64     3114.04     82.03 o 
 -11   3  24       22.80        1.00    701.23 o 
  -9   3  24      163.50        1.00    520.17 o 
  -7   3  24     1046.40     1036.35     61.02 o 
  -5   3  24      188.27        1.00    541.18 o 
  -3   3  24      850.68      849.28     57.02 o 
  -1   3  24     1106.30     1242.42     62.02 o 
   1   3  24      215.90        0.00    512.17 o 
  -8   4  24     5778.63     5886.97    119.04 o 
  -6   4  24     3234.98     3286.10     94.03 o 
  -4   4  24     3245.96     3359.12     97.03 o 
 -13   1  25     4009.80     3966.33     94.03 o 
 -11   1  25     5676.66     5801.94    129.04 o 
  -9   1  25     7595.77     7723.58    145.05 o 
  -7   1  25    10155.06    10072.37    203.07 o 
  -5   1  25     7759.05     7743.59    163.05 o 
  -3   1  25     7265.98     7341.45    144.05 o 
  -1   1  25     4583.60     4802.61     98.03 o 
   1   1  25     2756.26     2682.90     75.03 o 
 -12   2  25      294.41        1.00    516.17 o 
 -10   2  25       66.24        1.00    494.17 o 
  -8   2  25       15.93        1.00    703.24 o 
  -6   2  25        1.58        1.00    835.28 o 
  -4   2  25       11.23        0.00     38.01 o 
  -2   2  25       27.15        0.00    455.15 o 
   0   2  25       39.07        0.39    398.09 o 
  -9   3  25     3257.30     3316.11     91.03 o 
  -7   3  25     3345.36     3465.16     91.03 o 
  -5   3  25     5102.23     5551.86    112.04 o 
  -3   3  25     2174.44     2249.75     76.03 o 
  -1   3  25     3468.99     3665.23     91.03 o 
 -12   0  26     2826.36     2955.99     81.03 o 
 -10   0  26     4109.23     4323.45     94.03 o 
  -8   0  26     4945.67     4755.59    103.03 o 
  -6   0  26     5877.64     5832.95    127.04 o 
  -4   0  26     8074.39     8292.77    156.05 o 
  -2   0  26     6571.13     6673.23    125.04 o 
   0   0  26     4136.41     4026.00     79.55 o 
 -11   1  26      188.97        0.00    475.16 o 
  -9   1  26      219.36        0.00    511.17 o 
  -7   1  26       98.29        0.00    458.15 o 
  -5   1  26      611.25        0.00    505.17 o 
  -3   1  26       82.87        0.00    500.17 o 
  -1   1  26      102.58        1.00    845.28 o 
 -10   2  26     4947.53     5175.73    107.04 o 
  -8   2  26     7238.45     7475.50    134.04 o 
  -6   2  26     6287.81     6383.13    123.04 o 
  -4   2  26     3930.76     3956.32     92.03 o 
  -2   2  26     6603.02     6789.27    116.04 o 
  -9   1  27     2212.98     2151.72     73.02 o 
  -7   1  27     5036.45     5251.76    102.03 o 
  -5   1  27     4181.42     4307.44     97.03 o 
  -3   1  27     1142.19     1179.39     56.02 o 
  -6   2  27      145.59        0.00    477.16 o 
                                                 
